# Supplementary material for: New Analysis Framework Incorporating Mixed Mutual Information and Scalable Bayesian Networks for Multimodal High Dimensional Genomic and Epigenomic Cancer Data
Source: Front Genet. 2020 Jun 18;11:648. doi: 10.3389/fgene.2020.00648 (PMC7314938; doi:10.3389/fgene.2020.00648)
Supplement: TABLES S1–S6 — Data files, in Excel format, listing the genes analyzed in this study, together with the corresponding MMI values, in order of decreasing MMI values. (1) LGG/tumor status, (2) LGG/survival, (3) HNSC/tumor status, (4) HNSC/survival, (5) STES/tumor status, (6) STES/survival. Genes with the MMI values >99.5% MMI CDF (i.e., genes selected for further BN analyses) are shown in bold. [file Table_1.XLSX]

## Sheet: LGG_TS_gene_MI_2_12_2019
ABCG8	0.200446
TMPRSS11F	0.197807
MUC16	0.193626
DEFB119	0.191232
KRT33B	0.190642
TNNT3	0.190617
KERA	0.189974
OPN5	0.189659
RPL10L	0.189504
VIL1	0.189148
SLC6A18	0.188447
MMP1	0.188346
SLC26A3	0.186741
CHIA	0.185341
FLG2	0.181982
ROS1	0.180376
HOXA7	0.179767
C16orf11	0.17619
DDX4	0.174707
NPSR1	0.169518
XDH	0.167697
AFP	0.167474
BFSP2	0.166235
IL31RA	0.165686
DSC3	0.165247
SSTR4	0.16502
ANKRD30B	0.164794
GPR110	0.164643
ANO9	0.164298
CLDN16	0.163945
CLEC4D	0.163887
CCDC60	0.163642
LMOD2	0.163005
FSHR	0.162164
DCDC1	0.161859
GLYAT	0.161321
FCRL5	0.160978
KCNK18	0.160444
SIRPD	0.159915
OR52N2	0.158974
MMP3	0.158564
TFAP2B	0.158542
PPP3R2	0.158433
LMX1A	0.158424
LGSN	0.157165
SLC13A1	0.156962
PKHD1L1	0.156617
PKHD1	0.156314
HIST1H2BF	0.156262
DNAH3	0.155736
BTG4	0.155596
FAM154A	0.155496
SLC6A3	0.155205
IL17C	0.155188
ENAM	0.155078
EDN2	0.154853
SDR42E1	0.154518
KRT6B	0.154133
SPINK5	0.153779
C15orf54	0.152088
GADL1	0.151693
GABRA6	0.151459
HTRA4	0.151451
GPRC5D	0.15144
OR2B6	0.151353
OR4K2	0.150879
FLG	0.150749
PRDM13	0.150008
PDE6C	0.149976
GLRA1	0.149944
TNFRSF13B	0.149864
TRPM1	0.149714
HOXA11	0.149608
ADH1A	0.14954
FRMD1	0.149423
ADH7	0.149412
C12orf40	0.149114
TNNI1	0.149035
HDC	0.147909
TTR	0.147456
TRPV5	0.147117
TMC3	0.146256
LAD1	0.146227
KRT33A	0.145683
TRPA1	0.145611
CYP3A7	0.145524
FER1L6	0.145398
NUP210L	0.144557
PPEF2	0.144536
CATSPERB	0.144526
SLC22A25	0.144327
TUBA3C	0.144141
TREML2	0.144007
SLC22A8	0.143282
GK2	0.142809
KRT75	0.142618
SLC28A2	0.142441
SERPINB2	0.142065
KRT20	0.141705
HIST1H4C	0.141488
RAG2	0.141305
ATP4A	0.14106
HOXB5	0.140966
CALML3	0.140862
ERN2	0.140824
CAPN11	0.140728
PROKR1	0.140726
SLC5A7	0.139416
LPAR3	0.139212
LCE5A	0.139093
HCRTR2	0.13909
TBX10	0.139086
F2	0.138729
HS3ST6	0.138466
MRGPRX3	0.138309
FCRL2	0.136167
GPR78	0.136017
ALX1	0.135815
CLDN19	0.13577
CA1	0.135463
EGFR	0.13532
HBD	0.134909
EXD1	0.134859
TMPRSS3	0.13475
ANGPTL3	0.13469
MYH13	0.134576
B3GNT3	0.134479
SLC22A12	0.134103
OPN4	0.134028
SLC22A10	0.133981
OC90	0.133853
IL17REL	0.133421
SPTA1	0.133338
CCL20	0.132908
HAVCR1	0.132794
NPBWR1	0.132522
NPAS4	0.132492
C7orf34	0.132426
SLC26A5	0.131996
CNGB3	0.131755
NLRP7	0.131735
FFAR1	0.131632
TSPAN16	0.131604
GPR139	0.131591
OR9A2	0.131207
DMRTB1	0.131172
FCRL1	0.13116
OSR2	0.130977
FCRL3	0.130758
LAIR2	0.130584
SLC30A2	0.13058
TRIML2	0.130463
GPR149	0.130396
GUCY2C	0.130141
NEUROG2	0.129958
KLK4	0.12985
WDR11	0.129838
SLC6A2	0.129803
SPAG17	0.129779
XCL1	0.129356
VNN3	0.128932
CLEC4M	0.128921
IRX6	0.128654
VHLL	0.128539
NRAP	0.128333
CCKAR	0.127988
FAM83A	0.127886
IQCF1	0.127621
TERT	0.127515
HOXD4	0.127193
ITGAD	0.127188
HTR3A	0.127144
GABRP	0.127055
HIST1H3C	0.126771
HGD	0.126637
PRPS1L1	0.126419
MRAP	0.126419
BARX1	0.126394
C6orf222	0.12615
AGBL1	0.126123
AIPL1	0.126067
DNAH8	0.125548
HIST1H4B	0.12543
DSC1	0.125285
LCT	0.125022
CHST4	0.124889
OR2T8	0.124833
ACSM1	0.124813
CPA1	0.124802
PAPL	0.124273
TPTE	0.124221
KRT71	0.124172
C4BPB	0.124157
PRSS33	0.124009
TMEM40	0.123908
CR2	0.123854
SLCO6A1	0.12373
PI3	0.123477
EVC2	0.123333
OR51E1	0.122939
SELE	0.122913
CAPNS2	0.122722
HOXA1	0.122676
ZPLD1	0.122653
SAA4	0.122463
MYH4	0.121921
RSPH6A	0.121574
MAB21L2	0.121534
HTR3B	0.121469
ALDH3B2	0.121443
CDC20B	0.121332
RYR2	0.121331
SYT10	0.120975
GPR115	0.120603
P2RX2	0.120352
C6	0.12032
OR2B11	0.120289
CCDC33	0.120176
ANKS4B	0.119989
TULP1	0.119798
TRPM8	0.11977
MTNR1B	0.11932
STAB2	0.119302
SLC22A2	0.118467
TAAR5	0.118171
ADAMTS20	0.117661
MYO3A	0.117519
KLK1	0.117068
UNC45B	0.116664
FLNC	0.116605
TRIM71	0.1164
INSL5	0.11637
C12orf50	0.116263
C1orf186	0.116144
POU1F1	0.116055
FASLG	0.115932
LBP	0.115817
CHAT	0.115766
CNGB1	0.115696
G6PC	0.115426
NLRP11	0.11504
HMGA2	0.114967
KRT15	0.11491
NPFFR2	0.114772
DSPP	0.114768
DCAF4L2	0.114649
CAPSL	0.114621
AKR1B10	0.114481
SPRR2G	0.114286
CD70	0.11427
KRT83	0.114256
ASPM	0.113878
TPO	0.113859
MIA2	0.113446
EFCAB3	0.112976
SLCO4C1	0.112944
RP1	0.112348
GJA3	0.112306
STARD6	0.112202
KRT36	0.112193
MYOM3	0.112151
HBZ	0.112143
STOML3	0.112091
ITIH1	0.112087
SLC9A4	0.112063
SPDYC	0.111851
RIPK4	0.111831
CDH4	0.111803
PCDHB1	0.111762
CELSR1	0.111746
GPR31	0.11158
CLDN14	0.111477
CYP2C18	0.111302
NTF3	0.111013
TNFSF15	0.11089
PDZD3	0.110875
ACTL8	0.11067
HOXB8	0.110038
CASR	0.109867
ANKRD1	0.109619
TRIM63	0.109576
C1orf158	0.109551
MS4A1	0.109126
IGFL2	0.108881
CHRNG	0.108413
LRRC18	0.108368
SLC25A31	0.108262
PRPF18	0.108107
IL1RL2	0.107926
LPA	0.107772
TSKS	0.10774
CYP4A11	0.107645
TRIM72	0.107557
C9orf152	0.107441
DSG3	0.107259
MUSK	0.106758
PGLYRP1	0.106689
AIM1L	0.10624
TAS2R13	0.105718
CDH17	0.105554
ZNF683	0.105272
ESRP1	0.105216
RPSAP52	0.105128
CD1E	0.104962
CYP3A4	0.104879
KCNA7	0.104795
MYEOV	0.10456
PZP	0.10453
CYP4F22	0.104334
TLX2	0.10429
PNPLA1	0.103554
SIT1	0.103314
DPPA4	0.102961
CREB3L3	0.102839
GABRG3	0.102802
BTNL2	0.102733
NEUROG3	0.102605
KRT31	0.102543
SCTR	0.102483
SCNN1B	0.102379
TPPP2	0.102297
TRPM5	0.102288
ACER1	0.102208
IL2RA	0.101848
CACNA1S	0.101707
HMGN3	0.101074
TH	0.100965
LEP	0.100399
GPX2	0.100165
SSTR3	0.0998297
MYBPC2	0.0998239
RNF133	0.0998105
SLC30A8	0.0997441
TCHH	0.0990766
SLITRK6	0.0990504
GRHL2	0.0986399
AZU1	0.0985562
HNF1B	0.0982218
HSPG2	0.0978736
SLC39A12	0.0978314
BAZ1B	0.0978242
SOAT2	0.0975765
APOB	0.0975582
GALNTL5	0.0974729
PLEKHG4B	0.0973589
BTNL3	0.0971154
LY9	0.0966431
C4BPA	0.0965456
ABCC12	0.0960358
IL1RL1	0.0959855
GATA4	0.0959579
PROKR2	0.0958492
IL22RA1	0.0957664
PRSS35	0.0955088
HOXA4	0.0953851
HEPHL1	0.0953649
MYOCD	0.0953479
DMRT3	0.0953227
COL22A1	0.094943
EMR3	0.0948757
NCCRP1	0.0947395
PTGFRN	0.0947116
RYR3	0.0944647
ATP12A	0.0943657
DIAPH1	0.0943229
RASEF	0.0942117
STAP1	0.0938643
ACTN3	0.0938265
CSF3	0.0936502
TRHR	0.0932168
TRPC7	0.0928146
CRHR2	0.0926422
GPR98	0.092362
AKR1B15	0.0922998
HAL	0.0921453
C12orf71	0.0921012
CCDC108	0.0920703
ZNF208	0.0919709
CATSPER1	0.091916
FMO1	0.0919054
BEST2	0.0917387
IRGC	0.0915718
T	0.0915012
LRP2	0.0914337
C16orf92	0.0912016
TACR3	0.0909121
UBASH3A	0.0908634
ART1	0.0905488
COL11A1	0.090481
CLEC12A	0.090248
IDH1	0.0901259
TPSAB1	0.0899596
PAX2	0.089921
RAD51AP2	0.0897564
GCNT3	0.0896571
NKX3-2	0.0895007
USH1G	0.0894822
KLHDC7A	0.0892307
AGBL2	0.0892021
OTOF	0.0890981
PTPRH	0.0889381
PRSS22	0.0889134
LAMB4	0.0884519
CYP7A1	0.0884073
PSMC6	0.0882243
CLCNKB	0.0881762
TYRP1	0.0881153
CRYGN	0.0879219
KCNG4	0.0878292
FBXW12	0.087755
CAPN13	0.0874121
TXK	0.0873101
TIFAB	0.0867762
KLRC2	0.086561
ANKK1	0.0862799
SDK1	0.0862472
GPR20	0.0861103
PLA2G4D	0.0859831
OR5K2	0.0857119
NPY2R	0.085658
ADAMTS18	0.085571
OCA2	0.0855704
DSG1	0.0854492
ITPRIPL1	0.0854216
ADH1C	0.0852668
LILRA3	0.08517
RBM46	0.0851261
FCGBP	0.0849358
LRRC59	0.0849194
SHH	0.0848552
DDX31	0.084788
EYA4	0.0847434
CNOT1	0.0846234
CHRNB4	0.0845646
ACAN	0.084513
CSMD3	0.0844614
MYO5C	0.0843641
TRIM54	0.0841077
SLC25A21	0.0837254
SERPINA3	0.0837189
SSPO	0.0837183
HRH4	0.0835262
SHROOM3	0.08334
TIMELESS	0.0832883
PAPPA2	0.0832842
SRMS	0.082994
ZNF426	0.082661
MAST2	0.0825973
FAM64A	0.0824393
MFSD6L	0.0822427
OVCH1	0.0821894
ZSWIM2	0.0820653
XRN2	0.0817893
GYLTL1B	0.0812922
TIMD4	0.0812385
TRIP12	0.0811861
CCDC54	0.080783
CASC5	0.0806945
GATA6	0.0806257
FCHSD1	0.0805977
ATG16L2	0.0805543
SPEF2	0.080309
SMC4	0.0802813
MKI67	0.0802772
PAX8	0.080272
C9	0.0802018
KCNH6	0.0801099
URB2	0.0797416
FKBP6	0.0797354
FEV	0.0795717
C16orf45	0.0794256
KDR	0.0793933
IFITM5	0.0793822
FAM179A	0.0793328
P2RY2	0.0792578
MEN1	0.0791702
DMKN	0.0790778
RGS13	0.0790053
MAPK15	0.0790052
MYH7B	0.0789679
RD3	0.0789571
HEATR1	0.0788041
BRAF	0.0786909
ASXL3	0.0785581
GAD2	0.0784486
NPHS1	0.0783945
ZGLP1	0.0782126
FBXL13	0.0780534
CCDC19	0.0778407
FUBP1	0.0778021
CHD5	0.0775451
EXT2	0.0775428
EXPH5	0.0775006
DDX43	0.0774948
DNAH11	0.0774296
ENPEP	0.0772258
GRM4	0.0771834
AMY2B	0.0771428
C3	0.0771179
PLA2G2D	0.0770425
CD300LG	0.0769637
SCGN	0.0769189
FAM129A	0.076896
EFEMP2	0.0768754
CD3D	0.076822
KCNB1	0.0765745
FSTL5	0.0764377
RYR1	0.07622
IGFN1	0.0762026
HOXC4	0.0758603
COL8A1	0.0757571
SYNE2	0.0757264
SEC14L4	0.0756802
KIF20A	0.0756724
GHITM	0.0756618
RUNX3	0.0756308
KLHL38	0.0755921
BTC	0.0755638
PLCE1	0.0755426
TPTE2	0.0755347
OR4N2	0.0754669
TLN1	0.0754357
OPRD1	0.0753461
PRND	0.0753443
HTR1E	0.0751825
PDGFRA	0.0750871
ULBP1	0.0748816
AP1M2	0.0747427
MARCO	0.0744432
CLCNKA	0.0743591
KCNB2	0.0743498
CMYA5	0.0742909
PCLO	0.0742722
CALCRL	0.0742645
PRKDC	0.0741682
RPP30	0.0740679
STK31	0.0740532
RHO	0.0740311
AHNAK2	0.0739431
CENPK	0.0736331
SLITRK3	0.0734399
IRX2	0.0734235
ELANE	0.0733527
NCSTN	0.0733389
DDR2	0.0731717
P2RY6	0.0730622
TNFRSF9	0.0729093
GEMIN5	0.0728699
PLAGL2	0.072802
IDI1	0.072756
GRIA1	0.0727487
ZNF169	0.0723218
PLEKHG6	0.0723159
SFT2D2	0.0723076
MYO1F	0.0722703
OR2L2	0.0722402
PCDHA3	0.072171
PLVAP	0.0721042
PTPRZ1	0.0720469
ADAMTS16	0.0720051
COL21A1	0.0719992
NLRP2	0.0719738
SLC10A6	0.0719088
PLEKHN1	0.0718597
TGM5	0.0717994
COL7A1	0.0716864
ABCA13	0.0716718
DOCK4	0.0716429
PTAR1	0.071631
SOAT1	0.0716192
CHRNA6	0.0715983
IGFBP2	0.0714595
PM20D1	0.0713867
ALDH3A1	0.0713714
CCDC8	0.0712632
CNOT4	0.0712408
DAO	0.0712274
EVL	0.0710009
PROM1	0.0709166
NFATC2	0.0708857
CDKN2C	0.0708575
TSHR	0.0708136
PPP2R5D	0.0707939
TMPRSS6	0.0705194
CDC42BPG	0.0705048
SRGAP1	0.0704283
FGF5	0.0701614
HTR4	0.0699836
KCNV2	0.0699815
CREBZF	0.0699788
ANKRD34B	0.0699165
RBBP8	0.0699047
ADAMTSL3	0.0698986
PIK3CA	0.0698945
PML	0.069831
GRK7	0.0697792
MCHR2	0.0697254
PLA2G12B	0.0696923
PANX2	0.0696829
ARAP3	0.0695941
ALMS1	0.0694769
C5orf20	0.0694218
IGSF8	0.0693501
SORL1	0.0693217
EPPK1	0.0693203
PTPN14	0.0692746
SH2D1B	0.0690967
DSG2	0.0690608
LGALS4	0.0689761
LAMA3	0.0689665
SLC22A16	0.0689642
NPC1L1	0.0689394
PROS1	0.0689146
DNAH1	0.0688769
TNR	0.0688497
PHF3	0.0687456
SLC25A1	0.0686755
CACNG3	0.068661
PCDHGB4	0.0686434
DNMT3A	0.068626
FRAS1	0.0686191
PCSK4	0.0685043
ABCF2	0.0684867
PDE8A	0.068475
FRY	0.0683308
ZNF217	0.068073
OBSCN	0.0679879
CABP4	0.0679598
GALNTL6	0.0679456
PCSK2	0.0676737
C11orf35	0.0676708
NEDD9	0.0676421
EMR1	0.0676317
TSGA10IP	0.0676225
PIP4K2C	0.0674883
HBE1	0.0674737
FKBP9	0.0674107
RLN1	0.0673285
KLHL25	0.0672281
PCBP2	0.0672121
GZMK	0.0672025
ADARB2	0.0671511
ZBTB20	0.0670172
CENPF	0.0670143
EFR3A	0.0669551
FREM2	0.0669519
LRRC7	0.0669502
SLC12A3	0.0668916
LPHN3	0.066699
TTC26	0.0666287
MARVELD2	0.0666093
CHRNA1	0.0666002
ANKRD46	0.0665747
MRPL43	0.0665451
REM2	0.0664978
FBN3	0.0663621
MCM10	0.0663469
LINGO2	0.06628
DOCK5	0.0662593
CDH6	0.0662576
MATK	0.0662303
NDN	0.0662147
RUSC2	0.0662083
NLRP4	0.0661252
GGA1	0.0660864
KRT8	0.0660051
ADAMTS15	0.0659669
C8orf47	0.0658963
NELL1	0.0658825
ST8SIA2	0.0658503
ZNF229	0.0658233
DNAH9	0.0657985
HEPACAM2	0.0657566
PKLR	0.0656743
FRK	0.0656359
KIF4B	0.0655804
ULK4	0.0655177
POLR2A	0.0655101
THSD7B	0.0654799
CRIP3	0.065441
KCNH8	0.0653942
SLC34A2	0.0653095
KIF25	0.0652879
TBX5	0.0652874
NLRP9	0.0652631
ERCC4	0.0651702
PIK3R1	0.0650477
CNGA3	0.0650385
NLRP6	0.0650245
OR2W3	0.0650235
TAT	0.0648893
FEZF2	0.06482
NPR3	0.0647372
COL5A1	0.0646982
PFN4	0.0646881
C1orf65	0.0646859
HSPB3	0.0645754
ACSBG1	0.0645401
EPB41L3	0.0644647
MUC6	0.0644508
TG	0.0644474
BRCA2	0.0644379
PTN	0.064296
FCHO1	0.0642898
SUPT6H	0.0641183
PITX1	0.0640624
NBAS	0.0640035
ANGPT4	0.0639746
ECEL1	0.0639391
RNF32	0.0638995
LIG3	0.063811
ITPR1	0.0637767
NUP210	0.0637602
SVEP1	0.0636948
EPN3	0.063578
NGEF	0.0634653
GANAB	0.0633404
G6PC2	0.0632793
GPR17	0.063252
SLC23A3	0.0631745
PKD1L2	0.0631605
RFX4	0.0631267
KLHL30	0.0630878
PRPF8	0.0630828
SIPA1L2	0.0630535
ZMAT3	0.0630223
TRRAP	0.0630223
SND1	0.0629885
NUDCD1	0.0629163
RET	0.0628939
TAGLN2	0.0628666
LMNB2	0.0628436
WNT16	0.0628087
NF1	0.0627906
PEG10	0.0627073
SBSN	0.0625484
SEC31A	0.0625437
TTC27	0.0625064
EVPL	0.0624797
CDH19	0.062459
SLC13A4	0.0624357
MAPK8	0.062406
NEB	0.0623854
KRT86	0.0623653
MAG	0.0623236
FBN2	0.0621489
TSSK1B	0.0621403
DPEP3	0.0619578
TREX1	0.0619195
EPHA10	0.0618782
ZMIZ1	0.0618518
MYH3	0.061851
COL6A3	0.0618344
FOLH1	0.0618178
RNF175	0.0618131
RTN4R	0.0617639
SP3	0.0617527
REPIN1	0.0616766
CD22	0.0616619
SP100	0.0616468
KIF23	0.0615999
DHX37	0.0615062
GSDMD	0.0615052
FAM81B	0.0614747
CYP2C8	0.0614544
POSTN	0.0614429
RIMBP2	0.0614084
STXBP5L	0.0613663
C6orf118	0.0613071
ZNF614	0.0612757
TTK	0.0612576
IPO4	0.0611894
ARID2	0.0611821
CENPA	0.0611596
FAM83G	0.0611112
DPY19L1	0.0610894
POLR1B	0.0610872
MAP7	0.0610599
MAPRE2	0.0610238
FBXO18	0.0610045
SALL3	0.0609717
EML2	0.0609372
EIF2AK4	0.0608766
IFI35	0.0608462
PTEN	0.0608295
CUX2	0.0607411
ARNTL2	0.0607384
ANXA1	0.0606552
NOP14	0.0606456
MGAT4C	0.0605468
CCNB2	0.060531
CUEDC2	0.0604165
BICD1	0.0604051
GAL3ST4	0.0603629
NEK10	0.0602634
MYO7A	0.0601968
CDK13	0.0601766
GLUD1	0.0601732
CCDC158	0.060118
MKRN1	0.0600821
ERAP1	0.060038
MUC5B	0.0599534
SETD3	0.0599465
PRX	0.0599285
SIVA1	0.0598804
ABLIM3	0.0598738
PRKG2	0.0598297
DRD5	0.0597782
PLD1	0.0597526
C16orf86	0.0597373
COL1A2	0.0597274
SCN1A	0.0596416
B3GNT7	0.0595242
DNAH5	0.0595052
CEP97	0.0594361
UCN	0.0594129
NUP214	0.059318
IGSF10	0.0592998
CBLL1	0.0592492
TLR1	0.0592037
ZNF560	0.0591142
SYNJ2	0.059081
PSME3	0.0590788
PCDHGA1	0.0590716
HTRA3	0.0590428
SGSM2	0.0590367
PRMT5	0.058947
NKX3-1	0.0589255
LRIT2	0.0588988
EDAR	0.0588731
TEF	0.0588693
MARS2	0.0588594
HCN4	0.0588569
C11orf42	0.0588426
WFIKKN2	0.0588366
ZNF804B	0.0588332
LAMA5	0.0587614
IRX1	0.0587223
MMEL1	0.0587099
COL19A1	0.0586449
COL25A1	0.058518
TNFAIP6	0.0585082
RNASEH2A	0.0584413
TTLL3	0.0584178
SALL1	0.0583854
MASTL	0.058369
EFTUD2	0.0583518
PCSK9	0.0583388
PSKH1	0.0582106
MC4R	0.0581477
DAPK1	0.0580939
SLC7A9	0.0580921
ATF7IP	0.0580806
PHLDB2	0.0580615
TP53	0.0580516
ABO	0.0580471
SHD	0.0580294
TRPV6	0.0580116
AK7	0.0579652
SIX2	0.0578396
ABCG5	0.0578377
UGGT1	0.057824
ARHGAP11A	0.0577959
RALGAPA2	0.0577833
ZNF675	0.0577701
KIF6	0.0576436
COL2A1	0.057416
POLL	0.0574088
ZNF259	0.0574076
MAPK9	0.0573857
GABRA1	0.0573832
EFEMP1	0.0573583
C20orf194	0.0573557
SLC1A6	0.0573251
RIBC2	0.0572459
MDGA2	0.0572359
BARD1	0.0571819
KHDRBS2	0.057148
WIF1	0.0570517
IP6K3	0.0570202
DDB2	0.0569971
PNP	0.0569828
EIF3B	0.0569353
PMFBP1	0.0569088
WBSCR17	0.0568396
RAB7L1	0.0568183
MCPH1	0.0568032
COLEC11	0.056749
GNAI1	0.0567375
AKAP6	0.0567361
WNT2	0.0567173
ZNF207	0.0567145
ACOT4	0.056641
PCDHA6	0.0566374
CFTR	0.0566357
SPP1	0.0566116
PCMT1	0.0565692
KCNV1	0.0564875
GDPD3	0.0564503
ZBTB39	0.0564417
CYP1A1	0.056409
AMBRA1	0.0563772
MAPK7	0.0563464
C2orf62	0.0563007
HMCN1	0.0562806
ESR2	0.0562499
SCIN	0.0562478
TTC12	0.0562026
EPHA3	0.0561837
IPO9	0.0561377
EPCAM	0.055993
PDGFA	0.0559872
PCDHA4	0.0559448
RAB23	0.0559368
SFRP2	0.0558552
EID2B	0.0558524
VDAC2	0.0558231
FANCE	0.055823
NIPBL	0.0558229
PSD3	0.0557859
CYCS	0.0557618
HJURP	0.0557614
PLIN1	0.0557415
MTUS2	0.0557089
NOTCH2	0.0556963
FGFRL1	0.0556959
SLC30A5	0.0556771
BRSK2	0.0555703
BZRAP1	0.0555312
BTBD11	0.0555049
ANO6	0.055444
DDN	0.0554164
SEMA6D	0.0553833
C11orf63	0.0553644
LTK	0.0553584
TMEM131	0.0553366
HOXD3	0.0552819
ASB7	0.0552774
F5	0.0552143
SCAND3	0.0552094
ATAD3C	0.0551979
KLHDC1	0.0551833
SEMA3A	0.0551783
PREB	0.0551518
PTGR2	0.0551222
LGI1	0.0551135
TBX15	0.0550982
AKAP13	0.0549896
USP37	0.0549671
PIGZ	0.0549544
ACPP	0.0549309
NUP155	0.0548759
LRRIQ4	0.0548488
LATS2	0.0548069
MYOC	0.0547813
PLEKHA1	0.0547314
RBP1	0.0546442
WNK2	0.0545895
FSCN3	0.0545624
PKD1L1	0.0545497
NEGR1	0.0545437
HPS1	0.0544552
GCN1L1	0.0544496
TTYH3	0.0544231
SLC38A6	0.0543937
UNC13D	0.0543863
RBAK	0.054366
CD300LB	0.0543589
COCH	0.0543294
PALM	0.0542933
PBRM1	0.0542924
LAMA2	0.0542719
RAB3GAP2	0.0542503
TSC1	0.0542438
ARID1A	0.0542426
DDX51	0.0541659
MACF1	0.0541345
CCDC135	0.0541277
RREB1	0.0540853
SERPINE1	0.0540819
SCN2A	0.0539328
BCL9L	0.0539322
C20orf26	0.0538341
EPHA8	0.0538123
CHAF1B	0.0537722
FAM57B	0.0537554
CXCL13	0.0537471
COL17A1	0.0537467
DPP10	0.0536759
KLHDC10	0.0536609
TIE1	0.0536604
ADCK4	0.0536454
RWDD2A	0.0536002
PI15	0.0536
GRM3	0.0535698
ADNP	0.0534639
RB1	0.0534605
NPNT	0.0534569
PAFAH2	0.053437
CUL7	0.0534245
SLC5A5	0.0534178
APOL4	0.0534176
OTOS	0.0533923
CLK1	0.0533697
FICD	0.0533584
ZFAT	0.0533203
NBL1	0.053309
CLCA2	0.0533048
PPIF	0.053275
AIM2	0.053256
C3orf35	0.0532191
RP1L1	0.0531716
KEL	0.0531578
PARP1	0.0531225
ASAP1	0.0530262
NUDT19	0.0529811
PIK3CG	0.0529486
PIGS	0.0529185
PTCD1	0.0529109
ZNF490	0.0528935
ABCA2	0.0528881
HK1	0.0528456
PRKCH	0.0528258
LRRC3	0.0527832
CHST11	0.0527736
DMC1	0.0527252
CXCR2	0.0527247
RSAD2	0.0527213
SPIB	0.0526693
SSH1	0.0526279
TUBGCP2	0.052589
COPB2	0.0525168
MYH15	0.0523912
CCDC84	0.0523832
POT1	0.052371
UNC45A	0.0523551
CLIC1	0.0523152
NCAM1	0.0522768
GAS2L2	0.0522695
TPR	0.0522134
RBMS3	0.0521839
STK32B	0.052081
OTUD7A	0.0520776
ZNF215	0.0520524
FAM189A2	0.0520047
NPY	0.0519653
NLN	0.0519098
DAG1	0.0518768
STAG3	0.0518611
ZNF791	0.0518239
POLR1A	0.0517915
NID1	0.0517708
CUL1	0.0517516
PRR25	0.0517409
SPEN	0.0517211
PRF1	0.0516879
MORN3	0.0516682
HEATR2	0.0516661
DNAI2	0.0516477
SLC35D1	0.0516339
DMBT1	0.0515433
CARD11	0.0515344
TNFRSF11B	0.0515234
ICAM5	0.0514771
CPT1B	0.0514672
ARMC3	0.0514537
LRP1	0.0514348
ZNF827	0.0514344
ELP4	0.0514211
CACNA1B	0.0513279
TMCC2	0.0512762
APBA2	0.0512504
SUPV3L1	0.0512385
SPRED2	0.0512188
SHANK2	0.0511887
MMP9	0.051176
RPAP3	0.0511434
SCAF1	0.0511362
HGF	0.0511184
PI4KB	0.0511161
TNXB	0.0511054
CDKN3	0.0510849
VEZF1	0.0510533
USH2A	0.0510219
GLI3	0.0510037
HERC1	0.0509839
PEG3	0.0509606
GJB6	0.0509388
MBD6	0.0509321
C1orf106	0.0508904
PAPLN	0.0508883
CNGA1	0.0508866
NBEAL1	0.0508807
GLIS1	0.0508349
INSRR	0.050816
IFIH1	0.0508053
DDX27	0.0507983
SLC6A20	0.0507726
CACNA2D3	0.0507633
KLK6	0.0507556
MRVI1	0.0507497
KCNJ13	0.0507296
DHX35	0.0507212
LPPR1	0.0506982
ZNF845	0.0506684
ABCA7	0.0506043
USP30	0.0505783
TTN	0.0505502
SAP130	0.050516
CALCR	0.0505045
CSTF3	0.0504989
TAF3	0.050486
GRIP2	0.0504707
CLEC4F	0.0504667
BTNL8	0.0503974
ZSCAN20	0.0503901
EIF2AK3	0.0503731
TTBK2	0.0503717
TMEM151A	0.0503686
GABRG2	0.0503448
LIG4	0.0502755
FAT2	0.0502743
PPP2R2C	0.0502308
LILRA1	0.0502036
PDIA6	0.0501702
NT5DC3	0.0501663
XIRP2	0.0501646
KCNT1	0.050138
ATP1A2	0.0501108
ANK3	0.050067
SIGLEC9	0.0500419
SRRM4	0.0500418
COL9A1	0.0500117
CAMTA1	0.049984
SPRY4	0.0499716
HRNR	0.0499702
NCKAP1L	0.0499692
RBPJ	0.0499353
ARL13B	0.0499015
CCDC30	0.0498876
SF3B3	0.0498331
FGF20	0.0498269
USP16	0.0498074
B3GNT5	0.0497993
UEVLD	0.0497815
SHROOM1	0.0497588
NCAPG	0.0497297
GPR22	0.04972
ELL3	0.0496763
ITGA2B	0.049655
ZNF12	0.0496183
AP1G2	0.0495996
GFAP	0.0495897
R3HDM1	0.0495752
HTR5A	0.049571
PYGL	0.049549
GJB2	0.0495196
TKTL2	0.0495167
PLCH2	0.0495146
GIGYF2	0.0495038
ATAD2	0.0494968
ZNF878	0.0494446
AGAP3	0.0493843
ADCY10	0.0493403
SLC4A2	0.0493221
RASSF9	0.0492129
MYOM2	0.0491955
ACOXL	0.0491891
ZNF638	0.0491694
SH3BP1	0.0491677
MOCS2	0.0491203
PCDHA2	0.0490997
BLK	0.0490628
CPO	0.0490578
TTC21A	0.0490385
BMP1	0.0490299
ACAD11	0.0490004
ELFN2	0.0489945
DBH	0.0489378
PKP3	0.0489205
LAMC3	0.0489167
SCN4A	0.0488979
ATP9A	0.048895
MACC1	0.0488893
HCN1	0.0488877
RFT1	0.0488825
SLC23A1	0.0488319
NUP98	0.0487833
TRPC3	0.0487401
ETV3	0.0486433
PTX3	0.0486358
ZNF200	0.0486299
UBXN7	0.0486184
EXTL1	0.0485795
AOX1	0.0485572
PTPRC	0.0485204
CPVL	0.0485158
GUCA1A	0.0485155
A2ML1	0.0485153
XIRP1	0.0485066
NRG1	0.0484856
VDAC3	0.0484341
ITGAE	0.0483983
PIK3R6	0.0483974
SMARCA4	0.048367
GRAMD1B	0.0483393
LGALS2	0.0482914
ADK	0.0482695
ZC3HAV1L	0.0482481
LILRA6	0.0482409
CCNE2	0.0482409
NCOR1	0.0482306
DNHD1	0.0482152
TEAD1	0.0481514
DOC2A	0.0481062
PCK1	0.0480997
ADCY4	0.0480348
PPP1R12C	0.0480109
ZNF536	0.0479947
ANXA7	0.0479898
CLIP2	0.0479584
GPR133	0.047958
WDR62	0.0479564
NCOA4	0.0479365
POLR3A	0.0479153
C14orf37	0.0478899
RUSC1	0.0478456
SON	0.047832
KCNT2	0.0478176
UTRN	0.0477612
NUP88	0.0477111
HTR1B	0.0477077
USP31	0.0476949
LMBRD2	0.0476775
DCC	0.0476662
ARHGEF4	0.0476597
BACH2	0.0476455
PTPN11	0.047641
ASCC1	0.047591
TAOK1	0.0475847
DUSP22	0.047549
DYM	0.0475273
KCNJ15	0.0475184
PCDHA5	0.0474814
BACH1	0.0474403
AHR	0.0474388
ZBTB38	0.047436
CRHBP	0.0474
RARS2	0.047387
THOC6	0.0473401
SNURF	0.0473349
DCTD	0.0473279
SRCIN1	0.0473196
ICAM1	0.0473113
POTEF	0.0472143
FAT4	0.0471812
NDST3	0.0471769
CDC5L	0.0471704
CHD7	0.047156
TMEM132B	0.047144
FAM3B	0.0471278
PTPN9	0.0471181
MMRN1	0.0470703
SYT16	0.0470509
DCST2	0.0470255
KPNA5	0.0470227
RTN1	0.0470028
CTNNA3	0.0469874
MAST3	0.0469676
MAGI1	0.0469457
ECT2	0.0469368
HLA-DRA	0.0469185
SPNS3	0.0469105
KLRF1	0.0468759
CELSR3	0.046813
LDB1	0.0468038
JPH1	0.046735
RPS6KL1	0.0467294
OSGIN1	0.0466847
TCF12	0.0466538
CCDC153	0.0466525
ZNF71	0.0466316
ACTN4	0.0466022
COG5	0.0465822
HBP1	0.0465372
A2M	0.046474
CSGALNACT2	0.0464677
PCDHGA7	0.0464288
APIP	0.0464277
ROBO1	0.0464126
NOM1	0.0463869
MEGF10	0.0463744
OTOA	0.0463659
KIAA1429	0.0463469
EMILIN2	0.0463451
TNNT1	0.0463377
FSIP1	0.0463344
CABIN1	0.0463325
EBF3	0.0463255
SMPD3	0.0463224
TTC17	0.0463132
TMEM155	0.0463108
FAM174A	0.0463103
ESPL1	0.0463033
PDZD7	0.0462489
DGKD	0.0462465
ZNF600	0.0462381
ATF7IP2	0.0462312
IL12RB1	0.0462291
ZNF347	0.0462194
GPR68	0.0462009
CNTN4	0.0461516
PIKFYVE	0.0461502
TBC1D9	0.0461324
RAB3B	0.0461276
IQGAP1	0.0460991
APBB3	0.0460875
HOOK1	0.0460748
PREX2	0.046045
SCN5A	0.0460084
CLIP4	0.0459611
TNC	0.0459548
ROR1	0.0459297
TAF1L	0.0459174
VWA3B	0.0459145
CNTN2	0.0458522
SOHLH1	0.0458183
CDC14B	0.0457609
UTP20	0.0457325
ERO1L	0.0457031
BCAM	0.0456944
ABR	0.0456734
OAS1	0.0456517
NRCAM	0.0456288
PDK1	0.0456203
TRIM55	0.0456192
COL27A1	0.0455956
KCNH5	0.0455951
FAM73A	0.045588
USP20	0.0455838
C17orf47	0.0455734
ADCY2	0.0455548
ERBB2	0.0455368
CDK12	0.0455361
IL18	0.0455307
PDZD2	0.0455277
MAPK8IP3	0.0454904
NETO1	0.0454304
CERKL	0.0454263
RBP3	0.0454199
SCN7A	0.045416
RBM27	0.0454077
ZW10	0.045398
CD180	0.0453803
INTS3	0.0453554
ITIH4	0.0453511
SCRN1	0.0453454
SYNE1	0.0452924
UXS1	0.0452777
SYNPO	0.0452681
CTSZ	0.0452348
ITPR2	0.0452336
DNAH6	0.0452023
SLC45A4	0.0451906
LAT	0.0451804
ESYT3	0.0451788
SLC17A7	0.0451747
GRM7	0.0451639
RXRG	0.0451626
DAPK3	0.0451471
PREX1	0.0450966
PTPRJ	0.0450761
THSD7A	0.045056
SHANK1	0.0450452
NES	0.0450426
VAX1	0.0449948
RIMS1	0.0449472
CDCP1	0.0449433
KLC1	0.0449205
CLU	0.044839
STMN3	0.0448152
PRG4	0.044791
SLC7A2	0.0447846
PAFAH1B1	0.0447818
IKBKE	0.0447512
C11orf30	0.0447441
RIMS2	0.0447286
PCDHA12	0.044719
DCHS1	0.044706
MYT1	0.044698
GPR116	0.0446682
DAP	0.0446678
BUB1	0.0446257
CCDC40	0.0446062
SH2B3	0.044551
SLC2A9	0.0445249
CCNT1	0.0445245
LRRIQ1	0.0445215
KCNJ1	0.0445164
SUSD2	0.0445039
DNAH2	0.0444928
BRAP	0.0444549
DOHH	0.0444518
PRR5	0.0444467
ZSCAN5A	0.044441
PCDHB18	0.0444074
SLC38A10	0.0443902
PIWIL2	0.0443881
ARHGAP30	0.0443465
MEP1A	0.0443359
ZNF385B	0.0443133
SNAP91	0.0442995
HAP1	0.0442896
DCLK3	0.0442328
TMC6	0.0442161
DQX1	0.0441945
SLC13A3	0.0441894
COQ3	0.0441824
MORC1	0.0441699
ZC3H7A	0.0441488
FOXM1	0.044139
DST	0.0441279
LAMC1	0.0440104
CDCA7L	0.0440041
PRCP	0.0439966
GNPDA1	0.0439963
ABCB4	0.0439882
CHD8	0.043967
AKAP3	0.0439502
TXNDC2	0.0439238
COPA	0.0439092
ZNF551	0.043904
WDR66	0.0438584
JAKMIP3	0.0438376
RGS11	0.0437723
NAF1	0.0437659
RTN3	0.0437455
MTFR1	0.0437137
CACNA1E	0.0437126
EFCAB1	0.0436696
COBLL1	0.0436657
ALDH1A3	0.043622
SEZ6L2	0.04361
SCYL3	0.0436012
DOPEY1	0.0435936
SLC9A2	0.0435798
TPST1	0.0435713
PLEKHG5	0.0435449
ALOX12B	0.0435173
FAM126B	0.0435029
BRF1	0.0434444
PHC2	0.0434373
MYO15A	0.0434109
WDR7	0.0433969
HSPD1	0.0433757
PDE1B	0.0433277
PTAFR	0.0432805
WSCD2	0.0432453
REPS1	0.0431484
FBLN2	0.0431345
DHDDS	0.043128
ITGA2	0.0431056
VEPH1	0.0430919
FOXP2	0.0430865
VAV1	0.0430652
SEC14L5	0.0430592
MIER3	0.0430561
CLDN11	0.0430516
FOSB	0.0430496
SLIT2	0.0430048
ADRBK1	0.0429475
NKAIN2	0.0429446
TMEM180	0.0429441
SIPA1L3	0.0429263
KIAA1244	0.0428714
ACE	0.0428598
NKAPL	0.0428584
APOBEC3B	0.0428417
GART	0.0428146
RUFY2	0.042799
CD163L1	0.0427984
EPRS	0.0427966
FANCC	0.042772
TACC1	0.0427651
SPPL2A	0.0427622
LPO	0.0427417
ABCC3	0.042739
KCNJ12	0.0427335
DLGAP5	0.0427286
APPL1	0.0427003
CASKIN1	0.0426996
TLR9	0.0426953
CADM2	0.0426945
USP35	0.0426926
GABRG1	0.0426506
SH3GL3	0.0426015
GATA3	0.0425873
ABCA12	0.0425812
EPHA5	0.0425625
ACACA	0.0425352
WWC1	0.0425224
TMEM110	0.0425019
UBR3	0.0424543
DSP	0.0424534
BPI	0.0424251
SLC1A4	0.0424134
ENTPD7	0.0423899
TMEM175	0.0423869
ATF2	0.0423667
NACC1	0.0423256
KIAA0754	0.0423201
CYP4F3	0.0423132
PCDH15	0.0423087
MYH11	0.0423048
INTS9	0.0422729
TRIM58	0.0422587
LRFN5	0.042251
ZNF831	0.0422436
PKN3	0.0421211
ANGPTL2	0.0421124
ABCC10	0.0421057
TFCP2L1	0.0420665
EYA3	0.0420636
ROBO4	0.0420459
MAP3K5	0.0420231
ADAMTS9	0.0420135
KLHDC3	0.0420124
TLR6	0.0419906
TRIM6	0.0419723
LRRK1	0.0419576
NCOA3	0.0418951
PLAC9	0.0418619
WNT7A	0.0418372
HRSP12	0.0418352
TESK2	0.0418093
CARD14	0.041799
GAS2	0.0417913
PGF	0.041775
FAT3	0.041741
RPF1	0.0417402
CFL1	0.0417377
ANO2	0.0417202
CDH12	0.0417149
TEAD2	0.0417034
DHX30	0.0416847
PTH2R	0.0416599
MAVS	0.0416177
SLC2A12	0.0415559
CA12	0.0415333
SMARCC1	0.0415331
LRP1B	0.041524
AVPR1A	0.041489
PPP3R1	0.0414664
TMEM156	0.0414601
PDGFD	0.0414216
FBXO7	0.041382
CD163	0.041372
BSG	0.041351
SKI	0.0413248
TRAM1L1	0.0412951
SLC45A3	0.0412533
ZFHX4	0.0412502
CHD9	0.0412392
POTEE	0.0412066
ARSK	0.0411983
MATN2	0.0411958
ADAMTS19	0.0411806
OLFML2A	0.0411645
SLC17A5	0.0411389
KIT	0.0411288
PELI2	0.0411285
SUMF2	0.0411261
BMPR1B	0.0411255
POLR3B	0.0411173
TPX2	0.0410966
RGS3	0.041045
KIF24	0.041014
FZD9	0.0410135
LMF2	0.0409928
SREBF1	0.0409611
BRD2	0.0409579
IGF2BP2	0.0409532
PCDHB10	0.0409528
WASF3	0.0409201
HPS5	0.0409146
ACSL6	0.0409095
ASTE1	0.0408251
MND1	0.0408241
METAP2	0.040799
PWWP2B	0.0407738
SF3B14	0.0407336
DPY19L2	0.0407193
GRPEL2	0.0407165
FBN1	0.040713
CDC16	0.0406804
KIF16B	0.0406783
CXCL9	0.0406744
SLCO2A1	0.040672
NOTCH4	0.0406633
RBM4	0.0406629
HIVEP3	0.0406594
DENND2D	0.0406555
MAML1	0.0406518
BAX	0.0406347
AKNAD1	0.0406326
KCTD19	0.0406051
ITGA11	0.040582
MCOLN1	0.0405684
ZNF425	0.0405231
TRADD	0.040452
NLRP3	0.0404494
KRTCAP3	0.0404251
TMC1	0.0404171
CD44	0.0404163
TBC1D19	0.0403881
ZCCHC6	0.0403833
ARHGEF1	0.0403768
SLC6A4	0.040369
CYB5RL	0.0403687
CES3	0.0403678
NEK8	0.0403646
BRWD1	0.0403444
ITGA5	0.0403409
SCMH1	0.0403275
HIPK4	0.0403259
TPM1	0.0403158
ADAMTS3	0.0403157
DNAH7	0.0402839
GARS	0.0402667
RAP2B	0.0402658
SMC2	0.0402485
TTLL9	0.0402362
DNASE1L3	0.0402279
SLC8A2	0.0402191
PCDHGA2	0.0402008
SAMD4A	0.040189
KIAA1549	0.0401889
MGAM	0.0401781
AHCY	0.0401571
KRAS	0.0401471
BMP2K	0.0401302
SETD2	0.0401064
ENTPD6	0.0400507
FMNL3	0.0400493
ITIH3	0.0400447
ANKRD17	0.0400429
OTUB1	0.0400144
FGD6	0.0400074
ACVR2B	0.0400022
ITGA3	0.0399736
HSF5	0.0399435
SUV420H1	0.039937
SH3TC2	0.0399357
HFE	0.0399055
SLC35F3	0.0399047
SLC26A9	0.039893
SLITRK5	0.0398839
PBX2	0.0398326
AGAP5	0.0398115
NPAS3	0.0397903
ANAPC2	0.0397897
TM9SF4	0.039787
RHPN2	0.03978
CD58	0.0397718
GNAO1	0.0397633
CHRNE	0.0397396
MED13L	0.0397274
SOX17	0.0397035
NOL4	0.0396773
EIF3I	0.0396526
ADCY5	0.0396393
PCDHB13	0.0396121
SCLY	0.0395724
TSNAXIP1	0.0395513
DSCAML1	0.0395179
VEGFC	0.0394595
LPHN2	0.0394554
GTF2H4	0.0394384
LIMCH1	0.0394228
FHOD1	0.0394152
CTNS	0.0394068
UBE2D4	0.0393982
MS4A4A	0.0393974
ZNF689	0.0393658
WDR52	0.0393582
ENPP1	0.039314
MEGF6	0.0392901
PRDM16	0.0392632
FAM89A	0.0392591
WNT11	0.0392429
ALPK2	0.0392395
WRAP53	0.0392077
IL1A	0.0392034
FPR1	0.0391861
FKBP7	0.039168
KRI1	0.0391677
ALPK1	0.0391636
CDH8	0.0391529
HEATR5B	0.0391487
GABRB3	0.0391416
PDCD4	0.0391251
LETM2	0.0391046
ZNF770	0.0390904
CXCR1	0.03907
NUMA1	0.0390673
KCNJ2	0.0390615
PCDH18	0.0390472
SLC4A7	0.0390291
FAM129B	0.0390272
PPP1R16B	0.0390113
CDKN2A	0.039007
NTRK1	0.0389931
ADRBK2	0.038978
FKBP5	0.038971
ADAM22	0.0389562
NNMT	0.0389148
SLIT1	0.0389134
PSMC4	0.0389033
MPO	0.0388948
DSCAM	0.0388913
HTR2B	0.0388912
ENOSF1	0.0388779
COBL	0.03886
SMAD6	0.0388597
HHIP	0.0388533
SRP72	0.0388523
DCLRE1B	0.0388372
UHRF2	0.0388298
C1QTNF1	0.038827
ZNF682	0.0387725
CDK19	0.0387674
IPO11	0.03876
PDE1C	0.0387538
RSF1	0.03874
RELN	0.0387392
DLX5	0.0387228
DISP1	0.0387211
SYN3	0.0387171
IGSF6	0.0387109
GCNT2	0.0386859
IGJ	0.0386704
FOXK1	0.0386617
DYNC1I2	0.0386581
HSP90AB2P	0.0386383
ARMC9	0.0386246
SEPN1	0.0385992
EDEM2	0.0385809
LTBP2	0.0385644
TADA2A	0.0385641
MLLT6	0.0385629
ATCAY	0.0385587
SLC26A8	0.0385352
MYCBP2	0.0385167
PTPRR	0.0385099
CIRH1A	0.0384842
SLC9A5	0.0384793
BCKDK	0.0384658
CDH10	0.0384139
WDR63	0.0384073
OR7D2	0.0384069
ZNF559	0.0383926
HELZ	0.0383867
ATP10A	0.0383597
TTC4	0.038359
LPL	0.0383411
SAMD3	0.0383373
WDR3	0.0383305
SESN3	0.0383263
LONRF2	0.038314
RNF145	0.0383032
DDC	0.0382999
ZNF462	0.0382906
DYNC2H1	0.0382866
L3MBTL2	0.0382684
CCDC88A	0.0382658
DCHS2	0.0382638
ZXDC	0.0382627
FSD1	0.0382608
MKX	0.0382465
XPOT	0.0382369
PPFIA4	0.0382259
VSX1	0.0382174
2019-03-11	0.0382117
PLEKHG1	0.0382009
NCOR2	0.0381943
PCDHB3	0.0381708
KIAA0430	0.0381325
CYP4F12	0.0381215
HIPK1	0.038099
ADAMTS2	0.0380916
NEO1	0.0380874
KIAA1217	0.038084
RIF1	0.0380739
SYTL2	0.0380721
TNF	0.0380647
LAMA4	0.038059
CDT1	0.0380588
GAPVD1	0.0380494
PA2G4	0.0380288
SLAMF8	0.0380118
FARP2	0.0380112
GLI1	0.0379846
EIF5	0.0379704
CCNB1	0.0379597
FAM78A	0.0379531
GTPBP8	0.0379478
LCOR	0.0379343
ATAD1	0.0379191
PDE7B	0.0379124
HSPA2	0.0378952
TGFBR2	0.0378937
FEM1C	0.037885
DNAJC28	0.0378768
COL3A1	0.0378663
FARS2	0.0378399
NAT10	0.0378329
CBFA2T3	0.0378312
NTN4	0.0378276
ERN1	0.0378211
NLRC4	0.037813
EML4	0.037804
ARID5A	0.0377883
DMXL2	0.0377725
FLNB	0.0377698
NUP188	0.0377638
TEX14	0.0377544
SPOCK1	0.0377307
SMOC1	0.0377291
NOTCH1	0.0377157
S1PR2	0.0376722
ITGA4	0.0376702
TFRC	0.0376627
D2HGDH	0.037662
HSPA4L	0.0376414
SNRNP200	0.0376228
ISM1	0.0376192
HRH3	0.0375901
SHOC2	0.0375575
KIFC2	0.0375452
DLX4	0.0375335
ZNF366	0.0375265
SLC24A2	0.0374817
SLC6A11	0.0374811
SLAMF7	0.0374746
C1orf168	0.0374746
IQGAP3	0.0374531
ST6GALNAC3	0.0374295
MYO7B	0.0373722
ZDHHC19	0.0373706
DIDO1	0.0373674
RIOK3	0.0373668
DUSP27	0.0373663
SERAC1	0.0373553
IL17RA	0.0373474
PLA2G4A	0.037333
ANGPT1	0.0372778
MECOM	0.037229
TRIM13	0.037224
MAN2B1	0.0371945
KIAA1683	0.0371654
KCTD10	0.0371552
CARD6	0.0371484
SIK2	0.037121
POLQ	0.037079
AKAP8	0.0370708
EPHX1	0.0370322
ENPP3	0.0370293
KCTD16	0.0369895
EXT1	0.0369609
SLC30A6	0.036952
CMTM7	0.0369341
STK32A	0.036923
FAHD2B	0.0368993
CCDC113	0.0368447
KSR2	0.0368373
CEP68	0.0368175
VCL	0.0367983
ENTPD5	0.0367851
PTPRS	0.0367832
CHGB	0.0367324
NCAPD2	0.0367312
PCM1	0.0366953
TSPAN33	0.0366902
CASP8AP2	0.036687
UMPS	0.0366461
HHLA2	0.0366455
BUB1B	0.0366276
LAMA1	0.036624
CD28	0.0365792
DOCK8	0.0365676
RAC2	0.036564
GRM6	0.0365623
SLC6A6	0.0365594
CPXM1	0.0365294
FGD4	0.036519
CUBN	0.0364531
HIRIP3	0.0364527
TRHDE	0.0364488
PDE1A	0.0364257
DIO2	0.0363515
DOT1L	0.0363427
CCDC136	0.0362902
SRBD1	0.0362617
RHOBTB3	0.0362495
AFAP1L2	0.0362436
KLHL7	0.0362414
RNF208	0.0362259
SEZ6L	0.0362184
C2orf40	0.0361996
PCDHB8	0.036156
IL16	0.0361518
HSD17B4	0.0361383
PLCG1	0.0361287
HHIPL2	0.0361095
PSMD5	0.0360948
ABLIM1	0.0360886
CLEC9A	0.0360833
TRPM6	0.0360623
PCDHA11	0.0360508
SLC44A5	0.0360472
COL15A1	0.0360417
RORB	0.0360313
ALDH8A1	0.0360148
TEP1	0.0360009
EMCN	0.0359581
XYLT1	0.0359521
ABCB1	0.0359414
VAMP5	0.0359329
ZNF567	0.035927
C1orf101	0.0359124
TRDMT1	0.0358935
ZNF540	0.0358778
KANK2	0.0358759
FNDC1	0.0358613
CHST15	0.0358593
ALDH1B1	0.0358456
SEMA6B	0.0358217
RSPH9	0.0357775
GDF6	0.0357743
CANT1	0.0357618
CHMP4B	0.0357559
HAS3	0.0357496
GJC1	0.0357359
AIM1	0.0357249
CREB3	0.0357065
NDE1	0.0356862
ST6GALNAC4	0.0356824
CDCA2	0.0356779
PTPRB	0.0356745
RILPL1	0.0356545
CRADD	0.0356507
CREBBP	0.0356469
SDR39U1	0.0356365
LIMA1	0.0356274
RANBP6	0.0356184
CRIPAK	0.0356171
ALB	0.0355878
SLC5A3	0.0355854
SLC36A1	0.035555
KDM4C	0.0355351
SNX31	0.0355291
CAST	0.0355209
SPTBN1	0.0355192
CISH	0.0355182
MTFMT	0.0355143
OLFML2B	0.0355047
ATG5	0.0354611
AMIGO2	0.0354537
USP40	0.0354304
SMAD2	0.0354226
DUOX2	0.0354089
SLC8A3	0.0354078
ACVR2A	0.0354001
EPHA4	0.0353899
EPHB4	0.0353363
SYTL1	0.0353057
ITIH2	0.0352842
NOL12	0.0352447
SPRYD3	0.0352444
ATG2A	0.0352359
SLC11A1	0.0352192
CPS1	0.0351655
SPEG	0.0350897
ITGB8	0.0350822
HPS6	0.0350779
F13A1	0.0350445
MTERFD2	0.0350057
SF3B1	0.0349826
INPP5A	0.034981
ZNF484	0.0349789
RASL10A	0.03497
ABI3BP	0.0349686
BSN	0.0349665
FUT10	0.0349578
RBM11	0.0349396
FAM135B	0.0349318
FMOD	0.0349123
ZAP70	0.0349036
RAD54L2	0.0348914
MYOF	0.0348783
[truncated: 2,782 more rows]
