# Supplementary material for: New Analysis Framework Incorporating Mixed Mutual Information and Scalable Bayesian Networks for Multimodal High Dimensional Genomic and Epigenomic Cancer Data
Source: Front Genet. 2020 Jun 18;11:648. doi: 10.3389/fgene.2020.00648 (PMC7314938; doi:10.3389/fgene.2020.00648)
Supplement: Supplementary file 2 [file Table_2.XLSX]

## Sheet: LGG_Survival_gene_MI_2_12_2019
TMPRSS11F	0.241921
DEFB119	0.236855
TRPM1	0.225715
SLC6A18	0.223811
CHIA	0.223104
HOXA11	0.220898
PKHD1L1	0.220671
ABCG8	0.219553
LMX1A	0.216921
STAB2	0.21278
PROKR1	0.211287
SLCO6A1	0.208037
MMP1	0.206954
AFP	0.206731
GABRP	0.205472
PLA2G4D	0.203754
LGSN	0.203343
KRT75	0.19991
OPN5	0.197909
XDH	0.196049
LAD1	0.195967
ALDH3B2	0.195642
FCRL5	0.194418
DMRTB1	0.191991
SLC30A8	0.190737
DSC3	0.189873
FFAR1	0.187622
OR4K2	0.187218
NRAP	0.186219
NPAS4	0.185701
ENAM	0.185191
DSC1	0.184783
MIA2	0.184603
C12orf40	0.183817
TNFRSF13B	0.183205
SPRR2G	0.182588
TTR	0.182293
DSPP	0.182171
BARX1	0.180053
MCHR2	0.179748
SLC6A3	0.179319
ANGPTL3	0.178515
FAM83A	0.178157
P2RX2	0.178133
KRT36	0.178066
KRT33B	0.178052
CLDN16	0.177682
MYH13	0.177415
HTRA4	0.176907
BTNL2	0.176894
CLEC4M	0.176553
AGBL1	0.175895
SELE	0.17541
KLHDC7A	0.175406
GPR139	0.174872
PI3	0.174648
PDE6C	0.174409
TBX10	0.173674
C15orf54	0.173599
PKHD1	0.173588
VIL1	0.173282
MUSK	0.173003
CYP3A7	0.172669
FASLG	0.172585
DSG3	0.172082
SLC5A7	0.171879
GPRC5D	0.171548
GPR110	0.171503
OR9A2	0.169946
MUC16	0.169842
SSTR4	0.169387
TNNT3	0.169289
FSHR	0.168916
NUP210L	0.168783
PPEF2	0.168684
SPINK5	0.168615
SSTR3	0.168144
TRPC7	0.168031
BTG4	0.167889
HIST1H4B	0.167468
CLDN19	0.167413
HMGA2	0.167347
HIST1H2BF	0.167144
SIRPD	0.167072
ADH7	0.166769
IL17C	0.16588
TMC3	0.165867
FCRL2	0.164918
GPR115	0.164653
CA1	0.164638
STOML3	0.164028
CNGB1	0.163536
CCDC60	0.163428
MRAP	0.16338
LCT	0.162228
LEP	0.162188
CPA1	0.161534
LPAR3	0.161521
SERPINB2	0.161157
LCE5A	0.161145
ROS1	0.16079
TRIM63	0.160562
INSL5	0.160127
TERT	0.160037
C4BPB	0.159824
CD70	0.159797
GPR20	0.159785
TUBA3C	0.159579
KRT20	0.159524
HBD	0.159282
XCL1	0.158996
FLG2	0.158894
C6orf222	0.158389
GPR149	0.15826
SLC22A10	0.157873
HIST1H4C	0.157852
TLX2	0.157825
VNN3	0.157477
ANO9	0.157319
HGD	0.156993
TSPAN16	0.15661
SPTA1	0.156353
HIST1H3C	0.156145
IL31RA	0.156125
TMPRSS3	0.156064
CATSPERB	0.156056
RPL10L	0.155792
TPO	0.155746
PPP3R2	0.15572
MAB21L2	0.155559
RGS13	0.155516
LMOD2	0.155364
HTR3B	0.154908
SLC25A31	0.154855
CAPNS2	0.15452
HS3ST6	0.154409
PRSS33	0.154234
OR2B6	0.154155
LRRC18	0.153888
NLRP7	0.153731
PAX2	0.153582
OR51E1	0.153277
SLC22A12	0.153034
SLC22A25	0.152878
HRH4	0.152588
TRPV5	0.152388
CASR	0.152361
SPAG17	0.152209
GATA4	0.15207
RPSAP52	0.151692
ANKRD30B	0.151647
C12orf50	0.15156
OR2T8	0.151472
CALML3	0.151445
EXD1	0.151137
TMEM40	0.150927
CNGB3	0.150926
CHRNG	0.150885
RAG2	0.150837
ATP4A	0.149895
SYT10	0.149771
CLDN14	0.149695
TRHR	0.149583
GABRA6	0.149481
TRPA1	0.149346
OR52N2	0.14924
ERN2	0.149025
SLC26A3	0.148693
T	0.14859
GUCA1A	0.148208
TNFSF15	0.148061
RSPH6A	0.147935
C6	0.14791
BFSP2	0.147721
ALX1	0.147616
CHRNA6	0.147379
TAS2R13	0.147336
C1orf186	0.146367
ACER1	0.14621
HDC	0.1461
CDC20B	0.146002
LBP	0.145855
RD3	0.145726
MRGPRX3	0.145708
EFCAB3	0.145372
GK2	0.145347
LAIR2	0.145312
IQCF1	0.145179
TFAP2B	0.144976
OC90	0.144797
DNAH3	0.14443
LY9	0.144423
IL1RL1	0.143532
AIPL1	0.143251
C16orf11	0.1428
ESRP1	0.142775
ZPLD1	0.142648
IRX6	0.14244
HAVCR1	0.142308
ANKS4B	0.142146
NLRP11	0.141991
PRPS1L1	0.141912
NPSR1	0.14189
HAL	0.141772
NPFFR2	0.141497
HOXA7	0.141354
UBASH3A	0.141245
MS4A1	0.141197
KCNK18	0.140989
CATSPER1	0.140636
B3GNT3	0.140204
TAAR5	0.139998
BTNL3	0.13998
RNF133	0.139777
OCA2	0.13955
GALNTL5	0.139516
EDN2	0.139491
SPDYC	0.139317
MYO3A	0.139275
KRT15	0.13897
SIT1	0.138686
OPN4	0.138534
PGLYRP1	0.138301
SLC13A1	0.138261
KRT31	0.13809
GPR78	0.137992
DMRT3	0.137684
IRGC	0.137474
SAA4	0.137326
HBZ	0.137072
HOXB8	0.13693
PRSS22	0.136703
TPTE	0.136566
CDH17	0.136548
DCAF4L2	0.135653
AKR1B10	0.135555
GLRA1	0.135232
IFITM5	0.135168
KRT6B	0.135094
TNNI1	0.134518
GADL1	0.134267
GPR31	0.134062
PRDM13	0.133984
C1orf158	0.133772
MTNR1B	0.133633
LRRIQ4	0.133366
MMP3	0.133352
OR2B11	0.133257
IL17REL	0.132756
DNAH8	0.132572
NEUROG2	0.132423
SLC26A5	0.132401
C7orf34	0.132161
GPX2	0.131796
F2	0.131582
ITIH1	0.131214
DPPA4	0.131025
CHST4	0.13065
TRIML2	0.130002
CYP3A4	0.129998
PDZD3	0.129748
CAPN11	0.129455
KRT71	0.1289
TULP1	0.128854
HTR3A	0.128756
PAPL	0.128442
MYEOV	0.128187
HOXD4	0.128029
ABCC12	0.127961
LRP2	0.127908
ELANE	0.127823
AKR1B15	0.127333
STAP1	0.127294
FRMD1	0.127201
FAM154A	0.126802
ZNF804B	0.126604
DDX4	0.126271
SEC14L4	0.126069
CXCL13	0.125516
STARD6	0.125445
CYP4A11	0.124833
AIM1L	0.124805
TREML2	0.124026
GLYAT	0.12395
GABRG3	0.123673
TPSAB1	0.123456
SCNN1B	0.123117
SLC28A2	0.123017
FKBP6	0.122103
SLC12A3	0.120894
TBX5	0.120849
SLC30A2	0.120745
TRIM71	0.120067
ACTL8	0.119521
CD1E	0.119503
DCDC1	0.118991
TACR3	0.118891
TH	0.118842
CHAT	0.118778
POU1F1	0.118738
KERA	0.118575
MYBPC2	0.118492
TIFAB	0.117821
USH1G	0.116652
KLK4	0.116055
ITGAD	0.115869
NLRP4	0.11576
HOXA1	0.115287
MYH4	0.11465
KRT33A	0.113987
OR4N2	0.113954
FER1L6	0.113862
TYRP1	0.113564
IL1RL2	0.113449
EMR3	0.113432
TNFRSF9	0.113196
FGF5	0.113131
NPBWR1	0.11304
FCRL3	0.1126
MAPK15	0.112408
KLK1	0.11238
SLC22A2	0.112133
CCL20	0.111882
NTF3	0.111727
CAPN13	0.111537
PLA2G12B	0.111478
CYP4F22	0.110586
DAO	0.110143
PLEKHN1	0.110054
FLG	0.109887
KCNA7	0.109671
GJB2	0.109544
OSR2	0.109259
CFTR	0.109244
ACSM1	0.109146
APOB	0.108855
CCDC33	0.108397
CACNG3	0.108396
ANKRD1	0.108317
IL2RA	0.107889
ADAMTS18	0.107756
PROKR2	0.107678
HOXA4	0.107509
EMR1	0.107459
NLRP14	0.107167
HOXD3	0.10699
SDR42E1	0.10696
SOAT2	0.106909
POSTN	0.105429
NLRP6	0.105277
MYOM3	0.10527
LPA	0.105126
RAD51AP2	0.105072
RIPK4	0.104871
CLEC12A	0.104793
UNC45B	0.104543
HTR1E	0.104364
KIF6	0.10357
CLEC4D	0.103292
ADH1C	0.103287
SLC9A4	0.103193
HOXB5	0.102968
SLC6A2	0.102804
FCGBP	0.102794
JAK3	0.102782
TRPM5	0.102581
C4BPA	0.102466
RBM46	0.102319
TIMD4	0.102278
NEUROG3	0.102263
CREB3L3	0.101483
G6PC	0.101367
SLC22A16	0.101268
VHLL	0.101214
ZAP70	0.101052
ZNF560	0.100861
MFSD6L	0.100709
CYP7A1	0.10065
SBSN	0.100646
FEV	0.100532
ZBTB20	0.100204
F5	0.100141
C9	0.0992729
KCNH5	0.099164
NKX3-2	0.0991086
SRMS	0.0990791
RYR2	0.0990592
DSG2	0.0989961
FMO1	0.0989849
ANKK1	0.0987109
OVCH1	0.0984674
SLC22A8	0.0982186
OTOF	0.0978924
SPIB	0.09709
PRND	0.0969761
CRYGN	0.0965643
CD3D	0.0964929
C11orf42	0.0964033
DSG1	0.0963914
PLA2G2D	0.0963407
CR2	0.0963134
OPRD1	0.0962888
GCNT3	0.0962208
PIK3R1	0.0961349
SHROOM3	0.0959308
ART1	0.0948519
C3	0.094667
ADH1A	0.0943906
CHRNB4	0.0941232
SLCO4C1	0.0938833
C1orf65	0.0938433
RHO	0.0937925
ZACN	0.0931441
IGFL2	0.0931118
GUCY2C	0.093102
PCSK2	0.0928518
GRHL2	0.0928038
HEPHL1	0.0926973
PCDHB3	0.0922644
ACVR2B	0.0921349
CSF3	0.0917811
RIBC2	0.0917054
CBLN4	0.0916023
IRX2	0.0912953
LGALS2	0.0906413
F7	0.0903542
CCKAR	0.0902019
FAM81B	0.0899422
CYP2C18	0.0897831
GABRG2	0.0896633
GYLTL1B	0.0894193
ZNF683	0.0893119
PLCH1	0.0888566
NPHS1	0.0883689
TRIM72	0.0880499
AP1M2	0.0880153
BLK	0.0876672
PNPLA1	0.0876312
TRIM55	0.0874986
EPHX2	0.0873743
HNF1B	0.087307
PCLO	0.087283
ZNF208	0.0872243
RWDD2A	0.087157
RP1	0.0870046
RORB	0.086584
ITIH3	0.0863278
IL22RA1	0.0862432
SPTBN5	0.0860874
SLC10A6	0.0860044
ACTN3	0.0859983
GJB6	0.085558
TSGA10IP	0.0854631
C12orf71	0.0853914
CCDC54	0.0853319
NCCRP1	0.085184
PKP3	0.085141
MICAL3	0.0850245
CNTD1	0.0849972
KCNJ15	0.0849563
PCDHB1	0.0849313
LEKR1	0.0848222
FCRL1	0.0848099
CCDC108	0.0847926
COL5A1	0.0846288
UMODL1	0.0844888
PM20D1	0.084411
TSHZ2	0.0843099
MYOC	0.0843014
HMCN1	0.0842892
KCNH6	0.0842641
TSPAN33	0.0842411
DST	0.0841639
PCDHGB4	0.0838244
MCTP2	0.0836493
MARCO	0.083646
OR5K2	0.0835975
ZFP57	0.0835571
NLRP2	0.0834835
VEPH1	0.0833795
LILRA3	0.0833539
IDH1	0.0833402
REPS1	0.083275
MYO15A	0.0832651
CLCNKB	0.0832524
ADAMTS20	0.0832417
NNMT	0.0830237
SCTR	0.0826309
TCF12	0.0820837
G6PC2	0.0819822
KLHL38	0.0818007
PCDHB17	0.0815575
OTOS	0.0814906
MMEL1	0.0812899
GZMK	0.0812449
CNTN3	0.0809676
TRHDE	0.0809531
GATA6	0.0808583
MRPS26	0.0807902
ZNF827	0.0806469
CRHR2	0.0802151
SLC25A1	0.0801705
ARHGAP11A	0.0801381
HCRTR2	0.0801002
CDH4	0.0799531
FRAS1	0.0798293
ATP12A	0.0798263
MAST3	0.0796962
TXK	0.0796021
DDX43	0.079508
KDR	0.0795055
XIRP1	0.0793996
PPL	0.079268
GRK7	0.0792301
COL21A1	0.0791519
ARNTL2	0.0790805
RBPJ	0.0789401
HSF5	0.0788581
DPY19L2	0.0781945
SLC23A3	0.0781344
ITPR1	0.0781153
BTC	0.0775731
DCHS2	0.0773985
SRRM4	0.0772187
TMPRSS6	0.0771603
FSCN3	0.0771207
TPPP2	0.0770644
CDC42BPG	0.0770332
MORC1	0.0764593
SCGN	0.0761765
PLEKHG6	0.0760987
DNAH7	0.0758642
NCAM1	0.075805
TTN	0.0757823
LINGO2	0.0756657
ACPP	0.0756515
BRCA2	0.0753953
DCC	0.075251
AGAP3	0.0750341
TSKS	0.0748008
RIMBP2	0.0747558
OBSCN	0.0747009
SSPO	0.0746561
EPHA5	0.0746025
GRM4	0.0745238
PRKCG	0.0744153
C9orf152	0.0743708
PTEN	0.074308
NF1	0.0742999
FTCD	0.0742231
HERC1	0.0741707
TC2N	0.0739553
HTR2B	0.0737162
PIK3CA	0.0736882
SCN4A	0.0736086
NEK10	0.0735305
KCTD19	0.0735058
MYH11	0.0731797
SMOC1	0.0731648
ABCA13	0.0730956
CD22	0.0729541
SLC34A2	0.0728732
GAS2L2	0.0728308
LATS2	0.0727902
DOCK4	0.0727875
SLITRK6	0.0727538
KEL	0.0726942
KRT83	0.0726509
KIAA1429	0.0725947
WNT16	0.0723021
PITX1	0.0721834
PLCH2	0.0721186
KLHL28	0.0719632
SLA	0.0717931
FBXO18	0.0717849
IRX1	0.0717382
GABRA4	0.0716702
KCNB2	0.0716557
FOXM1	0.0715242
PACSIN1	0.0713502
FBXW12	0.0713209
OR7D2	0.071253
EXPH5	0.0712484
KIF25	0.0710791
WISP2	0.0709911
CLIC3	0.0708913
CLCA2	0.0707831
KCNA4	0.0704722
DNAH5	0.0703904
DRD5	0.0703401
EPPK1	0.0703227
NLRP12	0.0701891
G0S2	0.0701521
SERPINA3	0.0700542
A2ML1	0.0700477
THSD7A	0.069931
CCDC158	0.0699269
VRK2	0.0697597
TRPV6	0.0697504
PTX3	0.0697048
FAM3B	0.0695283
CACNB2	0.0693091
ANXA9	0.0693016
EPHA3	0.069093
COL9A1	0.0690699
SLC5A4	0.0690219
CAPSL	0.0688941
ADCY5	0.0688553
CCR10	0.0687238
BCL2L15	0.0686763
FUBP1	0.0686344
ADAMTS9	0.068602
CXCR2	0.0685847
PDGFD	0.0684746
POTEE	0.0684191
HIVEP3	0.0684166
CIT	0.0683507
COL9A2	0.0683264
CPZ	0.0683002
KIAA1217	0.0682798
ATF7IP2	0.0682578
SCAND3	0.0682439
MYOCD	0.0682029
MAP3K1	0.0680956
PSD2	0.0679959
ERAP1	0.0679877
CCDC88A	0.0679585
AOX1	0.0676953
TRDMT1	0.0675926
SPEG	0.0675364
RAB3GAP2	0.0674727
OR2L2	0.0674309
ARID1B	0.0673005
CHRM3	0.0672551
ABCC3	0.0671781
SLC7A9	0.0671417
SEMA3A	0.067101
SHPRH	0.0670782
STK32B	0.0670341
ARID1A	0.0670188
GAD2	0.0670055
C8orf47	0.0669282
SIPA1L2	0.0668668
NOTCH1	0.0668474
TRIM54	0.0667656
ATAD3C	0.0666536
BEST2	0.0666303
N4BP2	0.0665981
SLC29A3	0.0665807
CD300LB	0.0665625
SAMD3	0.0665356
BTNL8	0.0661473
MSR1	0.0661398
CCDC135	0.0661334
TEP1	0.0660928
ANKRD6	0.0660461
SLC44A5	0.0660263
DCLK3	0.0659514
CELSR1	0.0658258
KIAA1324	0.065781
FLNB	0.0656137
KDM5B	0.065592
GBP3	0.0655235
DMRTA1	0.0654965
P2RY6	0.0654226
ANO2	0.0654185
HDHD3	0.0654145
CACNA1S	0.0654132
ZNF860	0.0652806
HGF	0.0652145
ADAMTSL3	0.0652111
ASB2	0.0650831
VWA3B	0.0650797
DNAI2	0.0650758
TG	0.0650687
RGS12	0.0647602
COL1A2	0.0646533
BPI	0.0646329
PDCD11	0.0645954
DLX5	0.0645272
LRP1	0.0645191
XRN2	0.064461
PKLR	0.0644549
LILRB2	0.0644336
PHC2	0.0644254
STK31	0.0644224
ZDHHC14	0.0643151
IMPG1	0.0642854
DNMT3A	0.064283
DIO2	0.0642796
PCDHB8	0.0642788
PLVAP	0.0642537
CDH23	0.0641994
TSSK1B	0.0641776
MEIS3	0.064037
NUMA1	0.0638217
CCR7	0.0635767
ZSWIM2	0.0635733
ALDH3A1	0.0635623
FBN3	0.0634689
MYO3B	0.0634038
TLR1	0.0633666
PCDH20	0.063357
HRSP12	0.0632641
ZNF600	0.0631578
COL22A1	0.0631025
TTC27	0.0630969
PLD1	0.0630513
SNRNP40	0.0630408
NETO1	0.0630406
LRP1B	0.0630403
GABRB2	0.0630017
UNC13D	0.062869
UNC13C	0.0628036
ARAP3	0.0627748
SLC16A5	0.0627459
C1orf173	0.0626575
SPOCK3	0.0624562
PCSK9	0.0624485
KIAA1244	0.0623726
MYO10	0.0623495
CLCNKA	0.0623421
GNAS	0.062288
C21orf2	0.0620836
MYO1F	0.062029
PAPPA2	0.0620209
PRPF8	0.0620179
MFAP1	0.0619993
PCDHA6	0.0619506
P2RX1	0.0619212
KIF19	0.0619135
SLC26A4	0.0618728
TRDN	0.061818
LAMB4	0.0617887
MKX	0.0617471
C5orf20	0.0616401
CHRNA1	0.0616369
FKBP5	0.0615756
PTPN11	0.0615358
ANK3	0.0613011
NELL2	0.0613003
BCL11A	0.0612787
USP6	0.0612526
ZNF334	0.0612362
STXBP5L	0.0611047
DNAH11	0.0610326
PRDM2	0.0609649
SYNPO2L	0.0609323
PCSK5	0.0608073
LRRK1	0.0607423
MUC5B	0.0607188
EIF3A	0.0606599
C11orf35	0.0605428
PGF	0.0605413
DIP2A	0.0603809
MC4R	0.0603781
RB1	0.0603013
WIF1	0.0602152
DBH	0.0601881
PRMT5	0.0601738
EPHA10	0.0601679
RADIL	0.0601368
PDE6B	0.0601211
TAOK1	0.0601167
TNXB	0.060096
KCNAB2	0.0598252
HRNR	0.059687
CHD5	0.0596667
CRHBP	0.0596617
LDLRAP1	0.059516
PIK3CG	0.059355
UHRF2	0.0593291
ACTA2	0.0593207
TGM5	0.0592363
TEKT4	0.0589649
EPN3	0.0589623
ZGLP1	0.0589529
TTF1	0.058908
MTO1	0.0588747
ESYT3	0.0586958
ANKRD34B	0.0586892
PKD1L1	0.0586634
ARHGEF10L	0.0586593
IL6	0.0586533
OR3A2	0.0586312
CDH19	0.058622
PTH2R	0.058363
SDK1	0.058348
ST8SIA2	0.0583122
MEGF6	0.0582953
SMC4	0.0582593
ARID4B	0.058209
ZNF831	0.0581107
SULT1C2	0.0580246
TNR	0.0579757
CYP24A1	0.0579727
MAPK8	0.0578658
CUL7	0.0577247
GRID2	0.0577169
ENPP3	0.0576936
ADCY4	0.0576834
CD93	0.0576032
PEX3	0.0575805
MTUS2	0.0575719
CD244	0.0575536
RSPH9	0.0575119
ACAP1	0.0574875
CPEB2	0.0573795
C12orf63	0.0573513
DOCK8	0.0573346
LIMA1	0.057322
PXDN	0.0572991
MAP7	0.0572944
PCDHGA1	0.0572895
INPP4B	0.0572151
PCDH7	0.057199
ACACB	0.0571893
MAP3K10	0.0571733
URB2	0.0571347
CHAC1	0.0571207
CDH12	0.0569813
SHANK2	0.0569485
C20orf26	0.0568917
GPR26	0.056843
EML2	0.0567716
MORN3	0.0564903
SEMA6B	0.0564799
L2HGDH	0.0564741
PPM1J	0.0564456
LYPD5	0.0564442
MKRN2	0.0564089
ZFHX4	0.056407
SEC24D	0.056337
PAX8	0.0562534
SH2D1B	0.0562525
RHBDD1	0.056227
DSP	0.0561508
DOCK5	0.0560785
WDFY3	0.0560071
MYO5C	0.0558333
C2orf50	0.0557594
ACSBG1	0.0557574
PTPN3	0.055742
FBN1	0.05573
PIP4K2C	0.0557256
HBE1	0.0556871
GNAI1	0.0556799
PCNX	0.0556422
KPNA5	0.0556404
RIMS2	0.0556023
CHST1	0.0555728
TEAD1	0.0555447
TLR3	0.0554937
ZSCAN18	0.055476
SCN7A	0.0553816
NOTCH3	0.0553413
AMOTL2	0.0553328
SUSD3	0.0553142
LRRC43	0.0553003
PCDHA1	0.0552968
TMTC2	0.0552955
BTBD17	0.0551698
PTPRE	0.0551421
ALOX12B	0.0551364
EPHA8	0.0551344
SPATA2	0.0551224
CD163	0.0550836
KHDRBS2	0.0550228
IQCA1	0.054992
PLAA	0.0549783
SERPINH1	0.0549693
ITGA5	0.0549587
CNTN2	0.0549527
USH2A	0.0549406
ZNF681	0.0549117
DSCAM	0.0548859
CD44	0.0548821
TRH	0.0548819
CLEC14A	0.0548816
DPY19L1	0.054741
CASP8AP2	0.0547216
NLRP3	0.054703
FBLN2	0.0547009
ACAN	0.0546756
GJA3	0.0546398
NKX2-2	0.0545733
LILRA2	0.0545679
MYO18A	0.0545363
APBB3	0.0545099
PEG3	0.0544423
EPHA7	0.0544211
FLAD1	0.0544113
RPL23	0.0543262
HJURP	0.054316
KCNQ3	0.0541877
CHD7	0.0541458
MKI67	0.0541202
NPR3	0.0541185
GLDC	0.0540732
SLC28A1	0.0540527
SFRP2	0.0540526
MPP7	0.0540444
ZMYM2	0.0539994
DLC1	0.0539848
CASC5	0.0538225
LTBP3	0.0537293
ADAMTS14	0.0537039
ZNF506	0.0536731
CCNA1	0.053656
GPR114	0.0536449
COL4A4	0.0536016
CSMD3	0.0535948
FAT2	0.0535203
FRY	0.0534229
DNAH9	0.0534056
CYP4F3	0.053401
TSHR	0.0533738
SMPD3	0.0533629
MRO	0.0533595
ITGAX	0.0533558
KRT86	0.0533491
ITIH4	0.053345
C19orf66	0.0532224
FREM2	0.0532111
SYCP2L	0.0532015
LRRIQ1	0.0531998
ENPP1	0.0531883
CADM2	0.0531861
TAT	0.0531627
ZNF462	0.053084
FAM174A	0.053006
RUNX2	0.0530004
C5orf42	0.0529804
IDH2	0.0529527
MPO	0.0529316
PTPRJ	0.0528546
F13A1	0.0528425
DLX4	0.0528331
TRIP6	0.0528164
NCKAP1L	0.0527717
ZFAT	0.0527713
C16orf92	0.0527211
POLR3A	0.0527135
MAN2B2	0.0526536
PI15	0.0525242
TTLL2	0.0524997
XIRP2	0.0524899
ITGB7	0.0524357
PBRM1	0.0523934
RNGTT	0.0523888
ABCG1	0.0523829
SUPV3L1	0.0523728
WDR65	0.052368
LRRC59	0.0523629
CLIC1	0.0523596
MYO7B	0.0522538
CYP4V2	0.0522121
PLEKHB1	0.0521898
GNL1	0.0521739
PPP1R10	0.0520952
DBX2	0.0520839
EIF4A1	0.0520634
ATAD3B	0.0520571
SIX2	0.0519378
SLC6A15	0.0519311
CRTAC1	0.0519302
ALPK3	0.0518865
EGFR	0.051856
SLC17A7	0.0518402
ZNF654	0.0517568
RAD54L2	0.0517316
EPN2	0.05173
SPTBN2	0.0516722
LGALS4	0.0516466
DMBT1	0.0515666
SLC30A6	0.051496
TCF7L2	0.0514747
DDN	0.0514463
GNAO1	0.0514309
RUNX1T1	0.0513631
KIF13B	0.0513577
EPHX1	0.0513474
MTL5	0.0513291
MTX3	0.0513047
NGEF	0.0512477
TRIM58	0.0512355
SGCA	0.0511783
MGAT4C	0.0511658
ATP10D	0.051158
ABCA7	0.0511467
EFTUD2	0.0511407
ITGA8	0.0510925
KIAA1109	0.0510721
SLC1A4	0.0510429
SNX31	0.051017
CES3	0.0510077
KIF16B	0.0509512
CRB2	0.0509441
COL25A1	0.0509319
ZNF292	0.0508943
EPB41L2	0.0508818
KLHDC3	0.0508451
PCNT	0.0508448
SNED1	0.0508168
CYP2C8	0.0507765
HNRNPC	0.0507534
B3GNT4	0.0507231
HSDL1	0.050695
PSD3	0.0506835
GRM6	0.0506719
LEPREL1	0.0506639
RARS2	0.0506034
SLC23A1	0.0505886
TRPM8	0.05058
ANO1	0.0505128
RXRA	0.0505066
NEB	0.050486
SLIT1	0.0504721
CISH	0.0504478
SALL4	0.0503404
FHDC1	0.0503287
TRIP12	0.0502723
EID2B	0.0502475
KDM4C	0.0502262
FNDC1	0.0502172
JAKMIP3	0.0501621
ZFPL1	0.050139
NPNT	0.0501044
DPEP3	0.0500702
ZDHHC19	0.0500288
CLEC4F	0.0500237
MARVELD3	0.050008
ABCB10	0.050002
SLC16A12	0.0499773
ALB	0.0499633
AP1G2	0.0499213
TIMP3	0.0498423
SHH	0.0498369
SMARCA4	0.049819
LRRC16B	0.0497703
SF3B3	0.0497645
LDB1	0.0497462
MACC1	0.049679
FLNC	0.0496227
PCDH15	0.0495903
TNNT1	0.049522
INSRR	0.0494371
NLRP1	0.0494349
COL7A1	0.049359
ATG5	0.0493408
REM2	0.0493368
PCDHB18	0.0493133
PDE2A	0.049262
SLC45A3	0.0492518
ATP10A	0.049229
COG5	0.0492144
RASD2	0.049199
PAK7	0.0491456
SEMA3B	0.0491233
SYNE1	0.0489333
RAB3B	0.0489137
COL6A3	0.0488986
KSR2	0.0488896
KIF20A	0.0488767
KCNT2	0.0488455
KRT8	0.0488431
AKAP8	0.0488059
ADCY1	0.0487787
LRRC16A	0.048771
NRG1	0.0487679
SMARCC1	0.0487477
SMARCD2	0.0487375
AHR	0.048681
SEMA4D	0.0486335
DTX1	0.0486326
C17orf47	0.048631
GPR98	0.0486273
CARD11	0.0485889
COL15A1	0.0485872
ABCA6	0.0485165
KCNH8	0.0484842
IPO9	0.0484637
ANKRD11	0.0484563
LPAL2	0.0484424
IFIH1	0.0483828
CNDP1	0.0483604
USP37	0.0483527
SRBD1	0.0483113
COL24A1	0.0483013
TRPC3	0.0482681
CYP2S1	0.0481851
TFCP2L1	0.048183
APLNR	0.0481728
MYO7A	0.0481719
ABCA4	0.0481693
TANK	0.0481641
FAM129A	0.0481474
LMTK2	0.0479995
USP44	0.0479691
EXOC4	0.0479506
CLEC9A	0.0478683
CUEDC1	0.047831
RBP3	0.0477756
SLC2A12	0.0477348
SVEP1	0.0477005
CIITA	0.0477002
FAM120A	0.0476863
MLPH	0.047668
CCNB2	0.0476498
PCDHB13	0.0476435
NCAPG	0.0476411
CDH1	0.0476162
FRK	0.0476018
CNOT1	0.0475784
PTGS2	0.0475741
LAMC1	0.0475296
GTF2E1	0.0475048
NDST3	0.0474757
HERC2	0.0474363
GLIS3	0.0474017
IL4I1	0.0473743
YIPF1	0.0473475
FLT4	0.047287
IGSF10	0.047236
WNT2	0.0472312
VPS52	0.04723
POLR3K	0.0472045
PLIN1	0.0471891
AKAP9	0.047173
SLC25A36	0.0471135
S1PR5	0.0471062
PCK1	0.0470999
DNAH10	0.0470608
CDC14B	0.0470455
NEK8	0.0469675
CDH6	0.0469603
OLFML2A	0.0469403
HIF3A	0.0469191
ACCS	0.0469081
SCLY	0.0468403
FOSB	0.0468151
R3HDM1	0.0467879
CACNA1E	0.0467553
LPHN2	0.0467502
VSX1	0.0467412
TRIM7	0.0467345
CYP4B1	0.046656
EPHA4	0.0465754
LIPC	0.0464877
QPCT	0.0464579
RYR3	0.0464568
RNASEH2A	0.0463766
SLC24A3	0.0463423
ZNF536	0.0463386
GRPEL2	0.04633
CLIC4	0.0463293
YWHAE	0.0463254
ADCY3	0.0462967
CXCR1	0.0462834
AMBRA1	0.046281
ADAMTS12	0.0462643
EPB41L1	0.046223
LRRC3	0.0462205
CCAR1	0.0462198
ITGA4	0.0462128
FAM90A1	0.0461441
THOP1	0.0461215
KCNG4	0.0460983
CDH8	0.0460906
ZZEF1	0.0460888
UTRN	0.0460652
PI4KA	0.0460631
GCN1L1	0.0460497
RBP1	0.0460254
MYOM1	0.0460243
CDH10	0.0460046
FMNL3	0.0459392
MATN2	0.0459027
ETV3	0.045882
PRKAA1	0.0458722
SCIN	0.045855
ANKRD17	0.045848
COL8A1	0.045844
ZNF585B	0.0458431
BRSK2	0.0458358
CABP4	0.0458353
ZADH2	0.0458324
SEZ6L	0.0458207
ATAD1	0.0457729
FOLH1	0.0457265
SLC9A2	0.0456991
MCC	0.0456477
SEC14L5	0.0456436
PCF11	0.0456272
SNAP91	0.0456099
TRPM6	0.0455958
GTPBP8	0.0455596
SGK2	0.0455475
CHRM5	0.0455326
DMKN	0.0455101
PHLDB2	0.0454932
HEPACAM2	0.0454783
ZNF20	0.045467
CDCP1	0.0454396
LGI1	0.0454348
MET	0.0454155
ANXA1	0.0453771
NWD1	0.0453725
DHTKD1	0.0453329
TEAD2	0.0452404
SPEF2	0.0452114
LILRA4	0.0452084
KCNJ13	0.0451942
GABRA1	0.045063
PALM2-AKAP2	0.0450549
KLRF1	0.0450187
HK2	0.0450168
KIAA1147	0.0450057
TAPBPL	0.0449643
CACNA1G	0.044959
LTBP2	0.0449371
NFKBIZ	0.0449361
HTR4	0.0449083
GLI1	0.0448537
ADAMTS15	0.0448286
LRFN5	0.0448111
SF3A3	0.0447831
ADARB1	0.0447813
PLEKHG4B	0.0447132
DUOX2	0.0447123
GNG12	0.0446997
EPB41L3	0.0446669
LONRF2	0.0446621
SPDYE1	0.0446475
RYR1	0.0446397
ZNF484	0.0446221
TNC	0.0446094
PKD2L1	0.0445749
LILRA1	0.0445686
ZNF148	0.0445578
TIMELESS	0.0445564
SNX17	0.0445509
PLA2G4A	0.0445393
ADCY10	0.0445384
PPHLN1	0.0445348
TMPRSS2	0.0445345
ST3GAL4	0.0445274
GPR17	0.0444985
ANK2	0.0444853
TRABD	0.0444826
ENPP2	0.0444507
PRX	0.0444383
ZER1	0.0443908
MBD5	0.0443679
CLN5	0.0443198
ECEL1	0.0442853
NT5E	0.0442687
CHRNE	0.0442289
EVI2B	0.0442219
TOR1AIP2	0.0442192
PLAU	0.0441959
MYO9A	0.0441034
SVIL	0.0441022
CMYA5	0.044084
IL15	0.0440487
TEAD3	0.0440348
ADARB2	0.0440306
TUBGCP2	0.0439908
IFRD2	0.0439704
ABCA8	0.0439324
MAPK9	0.043901
APBA2	0.043878
C14orf37	0.0438753
SLC5A1	0.0438691
KATNA1	0.0438581
PCDHA11	0.0438155
GLIS1	0.0438087
MYCBP2	0.0437141
PCDHA3	0.0436702
HLA-DOA	0.043659
PSD	0.0436512
ALG14	0.0436358
DNASE1L3	0.0436331
NR5A2	0.0436005
ABLIM1	0.0435865
NEURL	0.043554
KCNK10	0.0435288
ALPK2	0.0435114
CP	0.0434762
MPHOSPH9	0.0434748
NUMBL	0.0434498
TBC1D4	0.0434455
ABCA10	0.0434346
SYNE2	0.0434289
FEM1A	0.0434054
CCDC19	0.043372
PKD1L2	0.0433647
MRPL43	0.0433479
EEF1A1	0.0433305
NCOA4	0.0432653
CRLF3	0.0432616
UBE4B	0.0432545
MGAT5	0.0432378
BAIAP3	0.043232
IPO13	0.0432086
PLAC9	0.0432083
NFX1	0.0431703
RNF175	0.0431649
JKAMP	0.0431271
PIGZ	0.0431241
TMEM132B	0.0430939
MAGEL2	0.0430896
PRR5	0.0430642
ANKAR	0.0430514
TNRC6A	0.043032
NAT8	0.0429989
ESRRB	0.0429791
SOX17	0.0429747
ABCC9	0.0429182
RXRG	0.0428999
CLMN	0.0428673
FAM65A	0.0428254
PBX4	0.0428065
TGM3	0.042786
TAF4	0.0426768
ADRA2B	0.0426431
PTPN14	0.0426208
FAM83G	0.042619
CYP39A1	0.0425872
COL1A1	0.0425822
SENP2	0.0425655
GJC3	0.0425525
ARSK	0.0425483
JUP	0.0425017
TRUB2	0.0424789
TTC12	0.0424741
GRIN2B	0.0424337
SLCO2A1	0.0423914
IL1R1	0.042361
HDAC2	0.0423607
GPR45	0.0423204
PARM1	0.0422914
PRSS35	0.042283
KIAA1522	0.0422628
ARHGEF4	0.0422623
IPO5	0.0422127
H3F3A	0.0422102
SLK	0.0422025
TDG	0.0421798
GNRHR	0.0421549
PRF1	0.0421446
EEA1	0.0421416
CYCS	0.0421253
ASXL3	0.0421147
CD96	0.0420905
MAGI1	0.0420723
CTSZ	0.0420656
KLK6	0.0420596
HARS	0.042049
BAX	0.0420443
SCYL3	0.0420406
NAT2	0.0419992
PTPRC	0.0419769
FANCM	0.0419672
IREB2	0.0419354
RNF144A	0.0419152
FOXQ1	0.041913
TRIM6	0.0418737
MECOM	0.0418496
WNK1	0.041846
LRRC8A	0.0418324
COL2A1	0.0418261
COL3A1	0.041806
CREBBP	0.0417906
RERE	0.0417854
RUSC1	0.0417845
C4orf21	0.0417637
RPUSD4	0.0417367
FBXL20	0.0417125
ASPH	0.0417011
KALRN	0.041657
DUS3L	0.0416424
PTN	0.041642
PANX2	0.0416093
MICAL1	0.0415932
GSPT1	0.0415508
GPC5	0.0415497
KIFC2	0.0415424
TNFAIP2	0.041527
PACRGL	0.041523
AKR1C1	0.0415151
NINJ2	0.0414807
ZNFX1	0.0414776
FGFRL1	0.0414554
C1orf168	0.0414323
CSMD2	0.0414272
MMRN1	0.0414205
NUP155	0.0414056
EIF3L	0.0413878
PCDHA7	0.0413706
PRKDC	0.0413437
TXNDC2	0.0413406
NUP210	0.041331
IP6K3	0.0413186
FHOD1	0.0412942
SKAP2	0.0412872
PTER	0.0411957
NPC1L1	0.0411377
SUV420H1	0.0411203
ABCB1	0.0410966
EHBP1	0.0410941
GATSL3	0.041088
E4F1	0.041077
MYCBP	0.0410678
CCL25	0.041066
PLCB2	0.0410573
OSMR	0.0410209
FCHSD1	0.041009
TAF3	0.0410036
MATK	0.0409847
ETV5	0.0409724
EML4	0.0409181
CDKN3	0.0408477
GALNT6	0.0407818
ATP8B4	0.040758
MYLK3	0.0407451
KCNJ1	0.0407395
CD58	0.0407217
QSER1	0.0406931
IL2RB	0.0406803
MSX2	0.04068
PTAFR	0.0406574
CLDN11	0.0406469
KDM2B	0.0405963
COL11A1	0.0405294
ROR2	0.0405262
PZP	0.0404962
VAV1	0.0404767
PTGR2	0.0404169
ULK1	0.0404071
RREB1	0.0404026
HSD3B7	0.0403587
TLR2	0.0403494
MPPED1	0.0402729
STK36	0.0402485
BBS10	0.0402355
TIE1	0.0402103
PHLDB3	0.0402018
TEAD4	0.040155
STOM	0.0401079
STAT3	0.0400992
KLF5	0.040093
2019-09-07	0.0400869
RNF125	0.0400721
ZNF320	0.0400423
KCNB1	0.0399743
COL12A1	0.0399464
CCDC89	0.0398813
PCMT1	0.0398619
SUPT16H	0.0398265
RARG	0.0398058
ALDH1A3	0.0398035
CYP4F12	0.039803
ITGAE	0.0397914
SCN3A	0.0397783
EVPL	0.0397744
RABEPK	0.039741
LILRA6	0.0397355
TRMT5	0.0397312
VIT	0.0397273
TPTE2	0.0396934
NDUFS1	0.0396897
CCT7	0.0396742
MARK2	0.0396682
TMEM132D	0.0396591
NIPBL	0.0396349
TMEM155	0.0396327
NOL3	0.0396181
DDB2	0.0395788
ANKRD46	0.0395745
DEK	0.0395414
SLC26A8	0.0395158
HOOK1	0.0395092
ZMIZ2	0.039467
WDR52	0.0394646
TFRC	0.0394619
FASTKD1	0.03946
ADAMTS2	0.0394572
SH3GL2	0.0394467
ASCC1	0.0394393
CR1	0.0394233
PRSS50	0.0394222
LAMA2	0.0394013
TMEM79	0.0393987
NBEAL1	0.0393603
OR2W3	0.0393583
NPTX1	0.0393371
RBM27	0.0393316
PCDHA2	0.0393271
SLC39A9	0.0393135
SLC2A9	0.0392936
BSN	0.0392843
VCL	0.0392653
MCPH1	0.0392561
TMEM200A	0.0392508
HHIP	0.039241
POU2AF1	0.0391651
LRFN2	0.0391604
TP53	0.0391441
RPF1	0.0391402
RAB17	0.0391365
ZNF761	0.0391123
MLXIPL	0.0390837
IL18	0.0390788
HCN1	0.0390068
ROM1	0.039002
PYROXD2	0.0389936
TCEB3	0.0389753
SLC6A4	0.0389532
PRR25	0.0389515
EGR1	0.0389491
CPXM1	0.0389387
C3orf18	0.0389293
EIF4G1	0.0389172
KCNJ12	0.0389085
LPO	0.0388831
MEGF9	0.0388772
BSG	0.038865
CACNA1B	0.0388483
SH3RF2	0.0388265
TRANK1	0.0388244
PARP1	0.0388083
GPRIN3	0.0387979
LMBRD2	0.0387521
SEC11C	0.0387177
USP40	0.0387049
DDX17	0.0386949
CCDC82	0.0386905
KDM4B	0.0386871
HCLS1	0.0386762
COL5A2	0.0386754
PRG4	0.0386688
IGF2BP2	0.0386353
ELF3	0.0386305
PCDHGC5	0.0386048
RNF32	0.0385898
KANK3	0.0385725
PFAS	0.0385557
EPRS	0.0385407
TPM1	0.038513
HSPG2	0.0385107
PTPRZ1	0.0384862
CD209	0.0384697
CYTH4	0.0384297
NPY1R	0.0384118
FBXL13	0.0384112
FAM5C	0.0383742
SPPL2A	0.0383716
AK7	0.0383573
CNTN1	0.0383468
SLC25A10	0.0383304
FERMT3	0.0383049
UCN	0.03826
TCERG1L	0.0382493
PCDHGA4	0.0382264
FSD1	0.0382085
PCDH12	0.0381909
ADRB2	0.0381779
INTS3	0.0381728
PCSK4	0.0381656
MS4A4A	0.0381648
PHF3	0.0381612
MSTN	0.0381469
PLCE1	0.0381308
SMYD1	0.0381074
PLEKHA1	0.0381065
NR4A1	0.0380345
HCN4	0.0380055
ITGA6	0.0379868
HS3ST3A1	0.037982
LPCAT2	0.0379751
APOL4	0.0379504
SYNPO	0.0379496
DDX19A	0.0379399
EMILIN2	0.0379365
KCNN2	0.0378512
SAMD4A	0.0378418
2019-03-11	0.037839
ADAM22	0.0377566
ITPR3	0.0377554
ATF7IP	0.0377313
FPR3	0.0377201
PLEKHG5	0.037614
INPP5A	0.0376069
CHD2	0.0375962
SON	0.0375695
PIGO	0.037569
SETD2	0.0375665
KANK4	0.0375637
XKR9	0.0375572
SMC1B	0.0375198
SLC35D1	0.0375158
FAM179A	0.0374955
HKDC1	0.0374934
USP31	0.0374556
LAMA3	0.0374133
PLCG1	0.0374124
DAPL1	0.0374026
SYNRG	0.0374011
HIRIP3	0.0373933
WDR24	0.0373834
KANK2	0.0373608
CALCRL	0.0373443
ZNF707	0.0373329
SAMM50	0.0373319
FHL5	0.0373144
MEP1A	0.0372854
MUC6	0.0372534
RUFY4	0.0371944
GATA3	0.0371781
AGL	0.0371752
TRPV2	0.0371681
DQX1	0.0371511
C7	0.0371403
CNN1	0.0371399
MDM2	0.0371115
SMARCC2	0.0371013
SIPA1L3	0.0370995
ZNF207	0.0370935
ADCY7	0.0370874
ARMC9	0.0370644
COL19A1	0.0370507
DOPEY1	0.0370305
ATAD2	0.0369998
ATP1A2	0.0369313
EYA4	0.0369211
GPR137B	0.0369205
ZNF300	0.0368944
DOC2A	0.036881
TMEM151A	0.0368772
SPTB	0.0368754
CDC42BPB	0.0368547
ENTPD6	0.0368496
CACNB3	0.0368378
ZNF518B	0.0368265
BCL2L13	0.0368248
PCDHA10	0.0367583
ABTB2	0.0367315
MAB21L1	0.0367309
ZNF71	0.0367282
MUC1	0.0367184
HTRA3	0.0366762
RLN1	0.0366547
HAPLN1	0.0366387
CDC5L	0.0366372
GRIA1	0.0366209
ZNF177	0.036603
SPRED2	0.0365779
RGMB	0.0365724
TMEM229B	0.0365415
LTBP1	0.0365375
IL1A	0.0365353
IL17RC	0.0365291
UBXN7	0.0365137
LRP4	0.0364592
CASP1	0.0364532
IBTK	0.0364205
TAF1L	0.0364176
KIAA1161	0.0364155
PRKAR1A	0.0364061
KIDINS220	0.036402
NOTCH2	0.036373
TMEM132A	0.0363166
TKTL2	0.0362666
USP35	0.0362619
PRSS23	0.0362594
TNRC6B	0.0362581
ESRRG	0.0362564
HSPA4L	0.0361918
NBEAL2	0.0361889
CROT	0.0361762
DOCK2	0.0361722
CLK1	0.0361634
NPY5R	0.0361515
PTCD1	0.0361423
ZNF202	0.0361182
FARS2	0.0361114
CDT1	0.0361052
HLA-F	0.036099
SEL1L3	0.0360827
ZC3H14	0.03608
MTA2	0.0360796
TBC1D9	0.0360594
GOLGA4	0.0360432
TTLL3	0.0360355
SNAPIN	0.0359739
PRDM15	0.035909
ADAMTS3	0.0358892
GRIN2A	0.0358741
ZNF454	0.0358141
PALM	0.0358137
PPP2R5D	0.0357957
PARP10	0.0357938
C3orf14	0.0357754
AHNAK2	0.0357723
SLC39A12	0.0357557
RND3	0.0357276
PAPLN	0.0357094
DVL2	0.0357056
CLVS1	0.0357002
ST8SIA5	0.0356963
ADPRH	0.0356584
PHB2	0.0356448
PRKG2	0.0356166
COCH	0.0356026
PANK4	0.0355668
ITGAL	0.0355489
VPS16	0.0355126
ZNF331	0.0354825
KCNG2	0.0354808
ANO8	0.035468
ERBB2	0.0354576
MAN2C1	0.0354496
DYNC1I1	0.0354325
RAD52	0.0354233
POLL	0.0353581
CD36	0.0353174
MEGF8	0.0353164
MERTK	0.0353114
HADHA	0.0352972
SPEN	0.0352921
FANK1	0.0352858
DCTD	0.0352527
RELN	0.0352237
RAB38	0.0352223
SLC6A11	0.0352174
ELTD1	0.0352083
TMEM104	0.0351608
CNST	0.0351466
KLKB1	0.0351282
CA11	0.0351171
WNT7A	0.0350911
FPGS	0.0350856
SNCB	0.035074
MAN2B1	0.0350723
SLC4A2	0.0350429
MAML1	0.0350261
NOS1AP	0.034961
MACF1	0.0349555
C16orf45	0.0349395
MCCC1	0.0349388
KIAA0319	0.0349322
ADAM20	0.0349292
KCNV2	0.034913
GRM7	0.0349026
SIGLEC9	0.0349007
SERPINE1	0.0348258
WARS2	0.0347829
RLF	0.0347347
GEMIN6	0.0347293
RASA1	0.0347194
ACN9	0.034685
ECT2	0.0346747
CUEDC2	0.0346725
FUT5	0.0346383
GRIK2	0.0346355
LMX1B	0.0346214
WAPAL	0.0345793
POLR3D	0.0345617
DHRS2	0.0345616
HDAC4	0.034544
MUC4	0.0345433
FLOT1	0.0345419
PMPCB	0.0345369
TNFRSF10C	0.0345267
CFH	0.0345263
TPBG	0.0345081
CDH9	0.0344827
MAPK4	0.0344385
BMP4	0.0344136
ANO5	0.0343992
SGCD	0.0343954
SH2D3C	0.0343522
SLC9A3	0.0343512
INF2	0.034348
ABCA12	0.0343319
DAG1	0.0343247
SLC8A2	0.0343238
TAS2R4	0.0343203
IL12RB1	0.0343038
ZNF613	0.0342953
BTBD11	0.0341996
DDC	0.034194
PTPRB	0.0341871
GLI3	0.0341814
DMXL2	0.0341532
PFN4	0.0341448
PADI2	0.0341037
SLITRK5	0.0340931
CRIP3	0.0340914
NOL6	0.0340652
ART3	0.0340621
LACE1	0.0340414
CAD	0.0340103
P2RY2	0.0339827
ACAD9	0.0339726
APBB1IP	0.0339682
WFIKKN2	0.0339648
ARHGAP22	0.0339216
EIF4A2	0.0339082
HTR1B	0.0339002
EFEMP1	0.0338863
SUSD2	0.0338759
LCOR	0.0338705
ARID4A	0.0338499
TTYH3	0.033817
AP2M1	0.0337968
REV1	0.0337751
SLC9A5	0.0337543
TMCC1	0.0337464
FOXP2	0.0337459
EXOC1	0.0337191
ADRA1B	0.0337051
UEVLD	0.0337035
IGF1R	0.0337031
ALDH6A1	0.0336944
TATDN2	0.0336533
ABCA3	0.0336484
ATR	0.0336436
DNAJB7	0.0336431
GLUD1	0.033607
ITGA10	0.0336054
EIF3B	0.0335722
ACOT11	0.0335296
LPHN3	0.0335181
RASL10A	0.0334955
NELL1	0.0334907
CD300LG	0.0334869
CHSY1	0.0334736
NLRP9	0.0334692
NOX5	0.0334328
GAS2	0.0334195
MAG	0.0334083
SULF2	0.0334028
CTNNA2	0.033402
PRDM11	0.0333967
THBS1	0.0333466
RASGRP2	0.0333422
CHGB	0.0333201
USP53	0.0333161
KRTCAP3	0.0333067
MS4A14	0.0332645
ALDH7A1	0.0332539
ACADS	0.0332135
MOCS2	0.0332034
GREM2	0.0331864
ALDH1L1	0.033116
RUNX3	0.033113
SCN2A	0.0330967
PCDHB10	0.0330925
PC	0.0330862
CALCR	0.0330755
ZNF609	0.0330749
KCNH3	0.033034
PRPF18	0.0330313
GAS2L1	0.0330197
DIAPH1	0.0330102
PRR12	0.0330011
ARMC3	0.0329951
CUBN	0.0329782
ALG6	0.0329285
ADSSL1	0.0329004
PCDHA4	0.0328706
PRICKLE4	0.0328594
SSBP2	0.0328584
ZNF200	0.0328561
CARD6	0.0328543
RAD54L	0.0328139
PTPN23	0.0328028
CERCAM	0.0327922
KIAA0556	0.0327468
SMAD6	0.0327366
MGAM	0.0327198
PTGS1	0.0326833
GRHL3	0.0326575
CENPK	0.0326257
PGR	0.032604
SNX7	0.0325865
RRM1	0.0325831
XKR7	0.0325826
MAGI2	0.0325808
ADCY9	0.0325706
LLGL2	0.0325504
ZMAT4	0.0325442
HAS1	0.0325436
CCDC88C	0.0325277
ZDHHC23	0.0325265
ZNF259	0.0324889
CHD8	0.0324775
SPNS3	0.0324651
ANK1	0.0324415
KCNK6	0.0324092
PAFAH1B1	0.0324043
ATF2	0.0323973
PARP12	0.0323597
GPR68	0.0323433
DNAH6	0.0323289
BAG4	0.0323287
NOL12	0.0323265
SCN1A	0.0323065
ABCG4	0.0323044
AZU1	0.0322998
SOS2	0.0322961
SLC25A38	0.0322538
APBA1	0.0322096
DNAJC28	0.0322044
TAS1R3	0.0322011
JPH1	0.0321949
ELP2	0.0321641
TRRAP	0.0321368
CDR2	0.0321155
ARC	0.0320708
TELO2	0.0320673
PCDH18	0.0319782
EFEMP2	0.0319441
PCDHB5	0.0319283
RUFY1	0.0319099
FUBP3	0.0318754
ZNF77	0.0318675
CAND1	0.0318369
IGFN1	0.031831
COBL	0.0318171
KRI1	0.0318051
MCM9	0.0317998
PLEKHA5	0.0317947
HSPA9	0.0317767
ARHGEF12	0.0316956
RANBP2	0.0316882
AGAP5	0.0316875
GPR124	0.031621
DNAH2	0.0316069
H3F3C	0.0316055
PDE4C	0.0315574
GLI2	0.0315467
SEMA6D	0.031544
PDZD7	0.0315331
NEDD4L	0.0315257
TECR	0.0315216
ACBD5	0.0315107
SNRPA	0.0314931
IL21R	0.031489
ZFYVE28	0.0314548
UNC5D	0.0314319
VPS13C	0.0314304
MRPS27	0.0314287
C5orf34	0.0313966
UBL7	0.0313923
FAM64A	0.0313889
TANC2	0.0313472
GPR133	0.0313413
SPATA17	0.0313215
CHMP1A	0.0313208
HFM1	0.0313149
CACNA1H	0.0313132
ACIN1	0.0313039
RIF1	0.031273
RFX7	0.031253
PPFIA4	0.0312445
RALGAPA2	0.0312441
NFAT5	0.0312043
CLEC7A	0.0312041
USP24	0.0311813
CASD1	0.0311809
BRD3	0.0311679
UHRF1BP1	0.0311597
NEDD9	0.0311528
PTK2B	0.0310976
CASC3	0.0310874
ETFDH	0.031055
GRIN2D	0.0310285
KLHL26	0.0310261
COG3	0.0310226
RANBP6	0.0310118
MEN1	0.0310099
CIB2	0.0310076
TRADD	0.0309768
PDE11A	0.0309519
SLC26A2	0.0309436
TNN	0.0309189
SYTL1	0.0309179
FKBP9	0.0309133
DNAH17	0.0308827
LAMA1	0.0308791
HS3ST4	0.0308774
MYT1L	0.0308647
KLHL8	0.0308587
MSLN	0.0308064
MYO18B	0.0307874
CXCL9	0.0307563
DCTN1	0.0307468
[truncated: 2,782 more rows]
