# Supplementary material for: New Analysis Framework Incorporating Mixed Mutual Information and Scalable Bayesian Networks for Multimodal High Dimensional Genomic and Epigenomic Cancer Data
Source: Front Genet. 2020 Jun 18;11:648. doi: 10.3389/fgene.2020.00648 (PMC7314938; doi:10.3389/fgene.2020.00648)
Supplement: Supplementary file 3 [file Table_3.XLSX]

## Sheet: HNSC_TSgene_MI_2_12_2019
XIRP2	0.390633
MYH1	0.346323
MYH2	0.320167
TTN	0.318778
SALL3	0.297501
MYH4	0.295242
MUC16	0.287177
MYH8	0.270359
MUC4	0.270297
LRP1B	0.269854
CACNA1S	0.265126
TEX15	0.259678
MYH6	0.25712
PCLO	0.256988
CCDC129	0.256687
PKHD1L1	0.255138
FLG	0.25158
SLC7A14	0.248827
FREM2	0.246607
CSMD3	0.245895
CNTNAP5	0.244452
MUC7	0.240851
NEB	0.23949
C6	0.238711
SMYD1	0.23854
REG1A	0.238217
NRAP	0.236973
PKHD1	0.236176
CDH10	0.234491
ASB5	0.231138
ZIC1	0.227428
MYBPC1	0.22741
COL11A1	0.227386
MYH13	0.226841
CSMD1	0.226569
SLC18A3	0.22641
NLRP11	0.223793
PPP1R3A	0.223471
ZIC4	0.222611
PLD5	0.222433
PAK7	0.222079
CHRNA4	0.221962
CHRND	0.22008
MYL1	0.219593
ZNF280A	0.219558
LCT	0.216868
CSRP3	0.214182
CNTN5	0.213482
TRDN	0.213012
FBN3	0.209302
MYH7	0.20896
ZNF536	0.208851
GRIN2B	0.208353
SIX6	0.207478
TMEM132D	0.20715
ASB4	0.206903
GABRA2	0.206699
MPPED1	0.206667
FLG2	0.205221
MYOG	0.204609
WDR49	0.204034
DUSP27	0.203122
KRT38	0.202674
KRT39	0.202612
PSG1	0.202232
LCE2C	0.202065
UGT1A7	0.201939
BPIL1	0.201669
HFM1	0.201165
LIN28B	0.200761
SEMA3E	0.200572
C10orf71	0.200354
ABCC8	0.200147
UNC5D	0.200122
CRB1	0.200057
ACTC1	0.199733
MYLPF	0.199388
PRB2	0.199369
PSG7	0.199169
NTSR2	0.198478
HTR3B	0.197906
PCDHA12	0.197774
GPR26	0.1976
C22orf43	0.197465
PIWIL1	0.197156
GALNTL6	0.196775
PRB1	0.196598
OR5M11	0.196376
TM4SF4	0.196364
KCNH6	0.196292
SCN1A	0.194523
PTH2R	0.194361
AGXT2L1	0.19342
DCDC1	0.193075
AADACL3	0.193063
CYP2B6	0.193015
SORCS3	0.192936
KRT40	0.192135
TLX1	0.192062
RFPL4B	0.192014
ELAVL3	0.191986
LRRIQ1	0.191943
AGR3	0.191927
SLITRK3	0.191686
RIPPLY2	0.191587
GBA3	0.191312
ADCY8	0.191242
GABRB3	0.191218
ADIPOQ	0.191101
KRT24	0.19103
TKTL2	0.190771
FAM5C	0.190475
CDH19	0.190376
CCDC60	0.190077
RYR1	0.189979
OR6C70	0.189461
SLC5A8	0.189375
DUPD1	0.189326
NR1H4	0.189168
RNF17	0.189023
SCN9A	0.188678
CHRNG	0.188525
HCN1	0.188428
KCNA4	0.188377
KCNQ2	0.188272
SLC26A5	0.188243
PAX7	0.187972
RSPO2	0.187907
A2BP1	0.187902
OR10A3	0.187889
DLK1	0.187544
RBP3	0.187499
MAB21L2	0.187208
C3orf20	0.187145
CTNNA2	0.187132
SLITRK5	0.186995
UGT1A10	0.1869
DNAH11	0.186772
NPY5R	0.186126
NELL1	0.186045
C11orf16	0.185971
ZP2	0.185944
SORCS1	0.185734
HHATL	0.185673
RYR2	0.185283
UGT1A8	0.185149
DSCAM	0.184745
HEPACAM	0.184706
MRGPRX4	0.184681
HS3ST4	0.184375
KAAG1	0.184172
NPFFR2	0.184001
LINGO2	0.183677
KBTBD5	0.183528
FOXG1	0.183492
ERBB4	0.183483
TGM6	0.18347
NRG3	0.18331
KCTD4	0.183113
C1orf168	0.183096
DPPA2	0.182699
DDC	0.182672
CYP4F8	0.182583
PCDHA2	0.182529
NEK5	0.182388
CHST9	0.182217
KCNB2	0.182106
ASB10	0.181999
ADCY2	0.181815
BRDT	0.181766
TTC29	0.181621
TUBA3C	0.181217
OPRK1	0.181176
SFTPA1	0.181173
AMAC1L3	0.181081
PCDH15	0.180988
ABCA13	0.180946
TECRL	0.180925
CST1	0.180708
LCE2A	0.1807
REN	0.180574
ADAMTS20	0.180362
MSH4	0.180198
GRIA2	0.180189
OR3A2	0.180143
CLDN10	0.179557
KIF1A	0.179302
ART1	0.179302
C16orf11	0.179036
SLCO1A2	0.178894
DNAH5	0.17876
SSTR1	0.178594
SIAH3	0.178589
ERN2	0.178452
ADH4	0.178443
HIST1H4B	0.178384
RGS7	0.17835
LHX9	0.178179
ALLC	0.178173
SLC9A4	0.178121
RELN	0.17802
PON1	0.17785
FRG2B	0.177719
NLRP4	0.177537
HBD	0.177494
ITLN1	0.177084
CTNND2	0.176977
TCL1B	0.176886
CCKAR	0.176821
GPR149	0.176744
ASXL3	0.176731
PROK1	0.176591
MYO18B	0.176527
CAPN9	0.176271
LMOD2	0.176168
SLC22A25	0.17602
LRRTM4	0.175813
GNAT1	0.175639
PCDHA6	0.175562
TBX20	0.175336
UGT2B7	0.174983
MYT1L	0.174954
YSK4	0.174928
USH1C	0.174882
FOXJ1	0.174724
LAMA1	0.174723
GRM3	0.17457
PDX1	0.174568
PSG6	0.174566
GSTA1	0.174454
HEPACAM2	0.174391
SIX3	0.174303
LRRC4C	0.174294
PAPPA2	0.174214
ZSCAN1	0.174187
CSTL1	0.174078
PTCHD3	0.174077
RP1	0.173973
MSLNL	0.173745
NRXN1	0.173433
TBX5	0.173177
PCDH10	0.172986
DCC	0.172911
SCAND3	0.172867
IL17F	0.172828
CGB1	0.172718
GABRA4	0.172645
CYP2F1	0.172474
FCAMR	0.172111
MMP20	0.171766
GSTA3	0.171532
FCRL4	0.171504
ITIH2	0.171426
MYO3A	0.171235
ACSM2A	0.171138
TCTE1	0.171082
TBR1	0.170727
GABRG3	0.170413
OR9A4	0.170207
C1orf49	0.170095
LRAT	0.169501
C6orf58	0.169391
TRIML1	0.169331
EPHA5	0.169312
OTX2	0.169245
NOL4	0.169043
OR2L13	0.168826
CST9	0.168797
CYP4F2	0.168288
CHAT	0.168223
KIR3DL1	0.16809
PAH	0.16806
THSD7A	0.168056
TAS2R60	0.167982
HAVCR1	0.167951
LCE1A	0.167944
UGT3A1	0.167903
FGB	0.167482
C1orf173	0.16742
GPR128	0.166834
STAB2	0.166809
SIM1	0.166762
PCSK2	0.166715
THSD7B	0.166464
MC5R	0.166325
FCRL1	0.166221
MUC17	0.166179
SLC22A2	0.166013
KRT76	0.165986
LCE2B	0.165959
ZSCAN10	0.165876
FAM75C1	0.165844
CNTN6	0.165785
TDRD5	0.16578
ENPP7	0.165709
NBPF7	0.165346
SEMG2	0.16529
ANGPTL7	0.165286
PDYN	0.165285
SLC5A7	0.165117
GRIN2A	0.164253
GSTA2	0.164249
GABRA5	0.16418
C15orf55	0.164173
PAPOLB	0.164128
LRRTM1	0.164025
ABCG8	0.163926
HTR4	0.163694
NPPC	0.163647
CCL1	0.163512
PCDHAC2	0.163508
SLC26A8	0.163493
DEFB126	0.16349
TTLL6	0.163477
FKBP6	0.163449
TFAP2B	0.163446
SEMG1	0.163361
TOX3	0.16331
FMN2	0.16325
SPATA4	0.163174
KCNV1	0.163116
C8B	0.163022
TCEB3B	0.162661
EXD1	0.16263
RSPH6A	0.162552
FGF17	0.16254
FAM136B	0.162383
ANO3	0.162278
SFTPC	0.162233
GCM1	0.162105
LRRC7	0.162055
LCNL1	0.161905
TRPM1	0.161559
EPS8L3	0.161448
C9	0.161394
PPFIA2	0.161353
MAEL	0.161311
MYO16	0.161153
PCDHA5	0.161105
HRG	0.160862
CHST4	0.160816
FGA	0.160777
TNR	0.160442
ACSBG2	0.160208
SLITRK1	0.160176
ASTN1	0.160036
C4BPA	0.160036
KRTAP5-10	0.15975
QRFPR	0.159625
FAM55D	0.159594
CCDC158	0.159572
DNAJB13	0.159521
MIOX	0.159459
DCT	0.159447
FEZF1	0.159336
PCDHA10	0.159118
PAQR9	0.159048
FAM135B	0.159016
OR7A5	0.158682
ARMC4	0.158661
IP6K3	0.158641
NXPH1	0.158531
FAM123C	0.158493
TCP11	0.158185
SLC30A8	0.158173
UGT1A4	0.158154
ZSCAN4	0.158076
ANKRD34B	0.158037
PKD2L2	0.15785
CMYA5	0.157777
FGF19	0.157702
CDH12	0.157514
EPHA6	0.157513
SLC25A2	0.157495
FGF10	0.157368
CADM2	0.157335
MYOD1	0.157335
FER1L5	0.157312
TTPA	0.157287
PTPRT	0.157282
HIST1H2BM	0.157128
FUT5	0.157115
FSTL5	0.157097
KCNH7	0.156873
TRH	0.156728
HS3ST5	0.156535
SERPINA10	0.156476
CNTNAP2	0.1563
ODAM	0.156224
SLC8A3	0.156219
ATP13A5	0.156155
CACNG7	0.156068
HORMAD1	0.155955
AMY2A	0.155905
MDGA2	0.155859
MAPK4	0.155744
SLC35F4	0.155676
ATRNL1	0.155649
OTP	0.155616
ROS1	0.155579
ATP4A	0.155525
CALCA	0.155524
SFRP4	0.155511
SERPINA4	0.155503
KLK3	0.155338
SLCO6A1	0.155316
CLC	0.155238
KCNJ16	0.155196
GPR158	0.155173
CNTNAP4	0.155107
DBX2	0.155067
IL22	0.154977
GYS2	0.154746
LPPR1	0.154698
KCNA1	0.154644
BAI3	0.154588
C13orf36	0.154491
PCDH8	0.154366
ADCY10	0.154312
CD5L	0.15431
ACTN2	0.154255
CTNNA3	0.154207
LRRC31	0.154122
FSD2	0.153861
PLSCR2	0.153849
ZAN	0.153749
FGG	0.153737
SBK2	0.153667
PSG3	0.153517
HIST1H1A	0.153495
MUC2	0.153473
SLC39A12	0.153279
IGSF5	0.153117
KRT27	0.152816
PRKCG	0.152812
RYR3	0.152762
ADRA1A	0.152644
HRNR	0.152552
TRIM10	0.152535
FAM194A	0.1524
SLCO1B1	0.152399
NUP210L	0.152221
FAM69C	0.152175
SYT10	0.152159
LRRC3B	0.15211
C17orf74	0.152104
FBXO40	0.152034
ADAM29	0.152023
C2orf61	0.151967
NXPH2	0.15183
WEE2	0.151675
HCRTR2	0.151457
CHGA	0.151427
TRIM40	0.151342
CDKL4	0.151298
KCNJ13	0.151286
SERPINE3	0.151197
C17orf77	0.151178
RIMS1	0.151093
GALR1	0.150935
TMC2	0.15093
GLRA3	0.150883
EPHA8	0.150865
C10orf82	0.150815
SLC12A1	0.150749
PDC	0.150621
PLCZ1	0.150574
AGBL1	0.150548
WNT8B	0.150439
ACPT	0.150413
PIP	0.150348
OTOP1	0.150209
ADAMTS19	0.150169
LHX1	0.150008
NEU2	0.149901
OPN5	0.14985
LRP2	0.149849
KNG1	0.149811
SLC4A4	0.149741
CPB2	0.149706
C1orf94	0.149666
NKX2-2	0.149631
NPAS4	0.149497
GADL1	0.14942
FAM71A	0.149314
SHISA3	0.149047
SCN7A	0.149025
ZFP42	0.14898
IL13	0.148971
OOEP	0.148927
PZP	0.148924
TMPRSS12	0.148785
APOL5	0.148432
CFTR	0.148402
CLDN17	0.148389
SMC1B	0.148336
TMC3	0.148326
KIR2DL1	0.148208
HMGCS2	0.148147
DPP6	0.148066
OR5K2	0.148049
RTL1	0.148016
SOX1	0.147962
F2	0.14782
IL26	0.147741
SFTPA2	0.147692
FGF21	0.147606
FBP2	0.147326
KCNH5	0.147276
CDH8	0.146929
TSPAN19	0.146841
CPNE6	0.1468
TGM7	0.146799
CFHR1	0.146793
TRIM63	0.146752
CACNG6	0.146634
OVCH1	0.146597
UGT1A3	0.146377
CYP4A11	0.146322
MYBPH	0.146309
GALNT8	0.14607
COL22A1	0.146036
CACNG1	0.146021
HBE1	0.145987
C5orf40	0.145957
SLC5A11	0.14595
SLC38A8	0.14593
CNGA3	0.145875
SLC45A2	0.145871
CCDC108	0.145831
PYDC1	0.145766
CRISP3	0.145745
HPR	0.145742
TTC23L	0.145691
TTC16	0.145669
LBX1	0.145649
STOML3	0.145645
KRT85	0.145509
C14orf184	0.145502
RPTN	0.145354
MSGN1	0.14532
HIST1H1T	0.145258
TDGF1	0.145116
PCDHA1	0.145099
LRFN2	0.145084
GBP7	0.145082
CAPN13	0.145062
ATP13A4	0.145054
SLC13A2	0.145027
PCDP1	0.14502
PRKAG3	0.145004
IL25	0.144973
CCDC38	0.144913
KCNJ4	0.144837
GJD4	0.144773
MED12L	0.144751
KRT4	0.144732
DCHS2	0.144685
HIST2H2AB	0.144676
FAM123A	0.144609
ENTPD8	0.144569
GPR22	0.144372
SYT16	0.144318
SYT4	0.144192
SLC32A1	0.144145
ZNF804A	0.143824
ANP32D	0.14382
KRTAP19-1	0.143751
SLC24A5	0.143728
DHRS7C	0.143725
SERPINI2	0.143621
NR1I2	0.143584
RTP3	0.143554
CUX2	0.143545
IDO1	0.14342
SHANK2	0.143412
GABRG2	0.143392
UROC1	0.143306
FAM166A	0.143229
NT5C1A	0.143223
GPR61	0.143135
NTRK3	0.143034
GSG1	0.14302
TINAG	0.14295
C17orf66	0.142902
KCNA2	0.142886
ORM2	0.142878
ANGPT4	0.142806
KRT12	0.142743
OR2L2	0.142691
HGFAC	0.142582
CRP	0.142557
KLHDC7A	0.142541
PLUNC	0.142493
UMODL1	0.142472
FOLH1B	0.14232
ALX1	0.142221
MRGPRX2	0.142148
PSG9	0.142115
UTS2R	0.142055
IFNK	0.142028
C9orf171	0.142021
OR2H2	0.141903
ABRA	0.14185
PRB3	0.141825
EYA1	0.141823
TPTE	0.141792
CTRC	0.141784
OR1Q1	0.141717
GRM7	0.141695
WSCD2	0.141616
NR2E1	0.141568
CCDC67	0.141499
HIST1H2AB	0.141414
COL6A6	0.141399
DPPA4	0.14138
CDH18	0.141379
PCDHA7	0.141367
SRRM4	0.141112
HYDIN	0.141103
CLCNKA	0.141068
WDR72	0.141054
CRX	0.140981
FAM154A	0.140979
FOXB1	0.14094
SEZ6	0.140924
TMEFF2	0.140841
MYO7B	0.140807
CCL15	0.140804
MUSK	0.140719
CLSTN2	0.140683
KRT73	0.140621
CRHR2	0.140597
CASR	0.140558
SLC36A2	0.140547
AMAC1	0.14045
SNAP91	0.140331
SLC26A7	0.140301
NLGN1	0.140281
MGAT4C	0.140272
RTP1	0.140246
ANKS4B	0.140219
UNC13C	0.1402
FAM71F1	0.140054
CYP7A1	0.140029
MYBPC2	0.139942
MSTN	0.139933
SLC22A14	0.139865
TSPAN8	0.139817
UGT2B15	0.13976
NEUROD2	0.139759
TRIM49	0.139702
HMGCLL1	0.139677
CCKBR	0.139635
NANOG	0.139634
GRIK3	0.13961
DPYS	0.139577
MSLN	0.139522
TAS2R19	0.139359
FUT9	0.139086
MUC5B	0.139044
IL28B	0.13902
TUBB4Q	0.139017
RNF133	0.13898
ADAMTS16	0.138948
VWA3A	0.138936
HPSE2	0.138816
STXBP5L	0.138799
CAPSL	0.138753
MYPN	0.138711
ALK	0.138653
2019-12-01	0.138611
ABCA10	0.138529
HNF1B	0.138518
TRHDE	0.138451
MC4R	0.138333
OR2W3	0.138185
FRY	0.13817
CGA	0.138085
FRMD1	0.138064
COL9A1	0.13803
LOC200726	0.137943
PCDHA11	0.13792
CA10	0.13789
ALB	0.137869
IL28A	0.137851
RGS22	0.137821
C12orf50	0.137589
CA7	0.137499
PRAME	0.137474
TRPM5	0.137378
GP2	0.137345
ALDH1L1	0.137183
C1orf125	0.137172
OR2AE1	0.13701
SPIC	0.136968
TPTE2	0.136888
PPP1R9A	0.136821
CCDC144NL	0.136769
FAM55B	0.136721
GPR142	0.136551
ELANE	0.13633
CAV3	0.136271
ALX4	0.13616
B3GALT5	0.136151
LEFTY2	0.136112
HCRTR1	0.136091
OVCH2	0.136058
PGC	0.136046
SCN2A	0.13601
KCNH8	0.135953
AICDA	0.135903
PCDHA8	0.135893
GABRB1	0.13573
DPP10	0.135684
C9orf173	0.135461
HTR3C	0.135254
UPK1B	0.135137
FN1	0.135118
SCGB2A1	0.135082
GDAP1L1	0.134998
ONECUT1	0.134997
C1QTNF9	0.134943
ZFR2	0.134923
ARID3C	0.134793
APOB	0.134719
GRIA1	0.134665
C4orf50	0.134551
C9orf50	0.134459
SMCP	0.134449
SLC4A10	0.134436
VIL1	0.134416
CEACAM16	0.134389
KIF25	0.134288
KRT83	0.134253
SCN3A	0.134205
NALCN	0.134161
SPATA8	0.134152
PLCH1	0.134141
NLRP2	0.134118
CXXC4	0.13411
ALPPL2	0.134103
ABCB11	0.134098
LDHC	0.134086
C2orf62	0.134074
ZNF98	0.134049
PCDHA3	0.134039
TPSD1	0.134019
GKN1	0.13388
PCDHB6	0.133841
TBC1D26	0.13382
GPR12	0.133719
B3GALT1	0.133697
RHO	0.133569
DNAH7	0.1335
NPHS1	0.133462
GLP2R	0.133455
FBN2	0.133436
HHIPL2	0.133397
CYP3A7	0.133296
OR10H5	0.133227
MYF5	0.133216
CDC20B	0.133155
NAV3	0.133153
C16orf73	0.1331
EPO	0.132823
ANK2	0.132801
LRTM2	0.132776
PSG8	0.132738
LCE3A	0.132684
XKR4	0.132603
OLFM4	0.132483
CYP2C9	0.132466
ZBBX	0.132409
T	0.132363
CILP	0.132322
TMEM195	0.132296
ZNF208	0.132211
DUXA	0.132207
SVOP	0.132173
LHFPL3	0.132097
RNF148	0.132089
CASP14	0.131981
TUSC5	0.131913
ANO4	0.131897
CR2	0.13186
UGT2A1	0.131728
CYP2C19	0.131632
ADH1A	0.13154
SLC36A3	0.131236
IL12B	0.131228
NLRP10	0.131139
ZFHX4	0.131137
LCN1	0.131118
RPRML	0.13111
MUC21	0.131092
ANKRD7	0.131007
KRTAP5-8	0.130919
ZP4	0.130627
CES7	0.130511
GH1	0.130502
FAM3B	0.13044
YIPF7	0.130389
SPAG6	0.130342
BMP5	0.13028
C12orf39	0.130222
BEST3	0.130216
NKX2-1	0.130141
STON1-GTF2A1L	0.130122
DDX4	0.130048
NRXN3	0.130019
SLC35D3	0.12996
ZAR1	0.129711
TCHHL1	0.12961
CALB1	0.129581
NCR1	0.129556
TSGA10IP	0.129272
MLNR	0.129266
ST18	0.129215
CKM	0.129164
ELAVL4	0.128877
RLBP1	0.128875
SLCO1B3	0.128842
CCDC33	0.128759
SLC18A1	0.128752
CRNN	0.128732
NR5A1	0.12867
CCDC155	0.128643
INSM1	0.128624
HCN4	0.128574
ZNF648	0.128503
IL17A	0.128328
PDE11A	0.128292
POU6F2	0.128277
FIGN	0.128168
STK32A	0.128163
CCDC63	0.128139
GPR45	0.128111
MS4A15	0.127942
LPA	0.127768
MRGPRE	0.127674
CCDC54	0.1276
ATCAY	0.127598
TTLL2	0.127515
LPHN3	0.127492
TUBA3E	0.127177
PRUNE2	0.127154
ATP12A	0.127135
CNGB1	0.127121
BTNL3	0.127073
C2orf65	0.127065
C11orf42	0.12692
TNXB	0.126887
VSX2	0.126874
CLDND2	0.126871
LRRK2	0.126863
COL14A1	0.12679
ACOXL	0.12675
ZNF560	0.126724
SGEF	0.126635
C7orf52	0.126613
KCTD8	0.126537
EFCAB5	0.12637
DCST1	0.126356
2019-03-10	0.126354
OCA2	0.126233
CTSE	0.126111
PCDHGB4	0.126103
C1orf129	0.12608
OGDHL	0.126031
STRA8	0.125992
GPR152	0.125945
TMEM8C	0.125928
PEX5L	0.125897
EPHB1	0.12582
ASCL1	0.125736
NLRP14	0.125642
HRH4	0.125558
C8orf22	0.125454
SPOCK3	0.125281
NBEA	0.125117
SYT9	0.125068
WDR17	0.125058
PSG5	0.125022
FAM5B	0.124951
CACNA1E	0.124933
CDKN2A	0.124909
FGF5	0.124857
HIST1H4K	0.124779
CPA6	0.124479
PRL	0.124461
NMUR2	0.124447
IL21	0.124387
NMBR	0.124385
HIST1H4D	0.124334
HOXD13	0.124309
ROBO2	0.124306
DNAH8	0.12425
HIST1H3I	0.124178
NCR2	0.124157
UNC45B	0.124148
HIST1H2BB	0.124068
GLYATL1	0.123948
GPR31	0.123931
C1orf227	0.12393
DDX43	0.123914
OR2B6	0.123837
RANBP3L	0.123829
NEFM	0.123762
SLC30A10	0.123662
ABCB1	0.123652
MYH11	0.12365
CALN1	0.123589
COL1A2	0.123559
FOXA2	0.123479
TRIML2	0.123471
OR10H1	0.12344
ATP1A2	0.123285
C4orf37	0.123028
PEG3	0.123006
AMHR2	0.122991
ANKRD20A4	0.122955
FRAS1	0.122951
RRH	0.122866
SPAG17	0.122857
SLC22A9	0.122808
PCDH20	0.122785
IRX6	0.122678
RSPH4A	0.122652
ACCN1	0.122642
C1orf64	0.122625
ART4	0.122445
MYL7	0.122382
PCDHAC1	0.122212
ACTL7B	0.122191
RIMS2	0.122154
TMEM213	0.122117
FAT3	0.122039
BPI	0.121959
GRIK2	0.121924
DNAI1	0.121921
TAS2R38	0.121866
FGF8	0.121776
SLC2A7	0.121746
HAO2	0.121719
SFRP5	0.121501
ABCB5	0.121499
FRMPD2	0.121438
PROZ	0.121428
HEPN1	0.121313
NPSR1	0.121258
CYP3A4	0.121198
POU3F2	0.121186
PRG4	0.121089
SPRR2B	0.120996
FLRT3	0.120989
BAI1	0.120919
LAMB4	0.120874
CNTN4	0.120726
BOLL	0.120707
LRIT2	0.120598
TLX3	0.120521
RXFP3	0.120489
INSC	0.120401
RFPL2	0.120292
PON3	0.120275
CNDP1	0.120229
C4BPB	0.120106
C1orf92	0.119944
FCRL2	0.119891
F5	0.119792
AKR1D1	0.119769
FOXE3	0.119764
KRT36	0.119709
SLC5A2	0.119663
HIST2H3D	0.119555
GRID1	0.119519
RNF151	0.119472
LPPR5	0.119412
B3GNT6	0.119363
RPE65	0.119226
KRT77	0.119175
TM7SF4	0.119165
GDPD4	0.119083
CLEC4C	0.119042
TMEM215	0.118848
OR1J2	0.11879
ADH1C	0.118775
OR7D2	0.118695
FER1L6	0.118668
KLF17	0.11865
PHF21B	0.118526
MYO15A	0.118526
OR2A25	0.118524
EPX	0.118503
ATP1A4	0.118383
OR1J4	0.118368
SCN8A	0.118238
GPR182	0.118158
STAG3	0.118044
SALL1	0.117986
NDST3	0.117887
GPR179	0.117874
CBLN4	0.117764
CPNE4	0.117756
MAGEL2	0.117612
KHDRBS2	0.117585
C6orf195	0.117525
LAMA2	0.117519
DNASE2B	0.117418
HTR1B	0.117323
HIST1H2BI	0.117311
LHX3	0.11721
KPRP	0.117203
ILDR2	0.117119
ATP4B	0.117014
CST11	0.116973
CREB3L3	0.11694
IL2	0.116896
CPS1	0.116896
DNAH9	0.116875
C20orf186	0.116726
FAT4	0.116711
TAS2R4	0.116586
HOXB1	0.116383
DAO	0.116382
OLIG2	0.116363
TAT	0.116329
UGT3A2	0.116328
INHBC	0.1163
KBTBD12	0.116275
FAM19A4	0.11626
CA3	0.116241
KIRREL2	0.116137
LRRIQ4	0.116124
CCK	0.116079
MMP21	0.116016
KRT72	0.115952
SPATA19	0.115945
ARMC3	0.115853
CBLN2	0.115793
MEPE	0.115791
AQP2	0.115713
EPHA7	0.115652
NKX2-5	0.115561
AIPL1	0.11556
CLDN3	0.115469
FOXI1	0.115366
PLCB3	0.115314
OXT	0.115245
IGFL3	0.115205
ESRRB	0.115197
SP7	0.115192
SVEP1	0.115188
VIP	0.115175
WBSCR28	0.115161
C11orf87	0.115134
NPY1R	0.11499
RNASE13	0.114926
HNF4A	0.114881
TEX101	0.114815
APOA5	0.114801
PROM1	0.114798
LRGUK	0.114719
C9orf11	0.114715
ASB15	0.114639
CD163	0.114543
LRFN5	0.11452
CA6	0.114494
C20orf114	0.114486
BCHE	0.114467
CPN1	0.114351
EXTL1	0.11435
GAL3ST2	0.114266
CHGB	0.114134
TMPRSS7	0.114108
ADH7	0.113939
DRD1	0.113862
PLEKHG7	0.113825
TBX10	0.113753
OLFM1	0.11363
TGM3	0.113596
PEBP4	0.113579
MAP1A	0.113561
VCAN	0.113536
LCN6	0.113533
TCHH	0.113479
SEMA5A	0.113458
TUBA3D	0.113446
HS6ST3	0.113386
CNTN3	0.113326
SLC10A1	0.113323
FAM181A	0.113292
FAM170A	0.113273
SSTR3	0.113256
SLITRK6	0.113251
FAM150A	0.113147
C6orf118	0.113138
FAM184A	0.113023
GLB1L3	0.113022
SRD5A2	0.112958
ACTA1	0.112925
CLCN2	0.112911
HHIP	0.112881
ZNF695	0.112805
NCAN	0.112799
KCNK4	0.112726
DDN	0.112696
TIMD4	0.112561
GOLGA6B	0.11235
SYCP2L	0.112337
PADI6	0.112329
MKRN3	0.112318
CHRM3	0.112304
AADACL2	0.112284
HOXD12	0.112234
ADARB2	0.112194
ADH6	0.112137
VSIG2	0.111952
SLC6A4	0.1119
GOLT1A	0.111762
CACNA1I	0.111762
HBG2	0.111752
IL1F7	0.111647
SELP	0.111513
SP8	0.111395
LEP	0.11127
FAM81B	0.111248
SLC1A6	0.111239
ARSI	0.111167
SLC22A11	0.111167
DSG1	0.111148
ADH1B	0.11113
LGSN	0.111064
C12orf42	0.111055
OTOP2	0.111042
ROPN1	0.111004
PPY	0.110908
TMTC2	0.110858
CHL1	0.110817
TMEM190	0.110813
DGKB	0.110806
TMEM132B	0.110725
ZG16B	0.110612
CNTN1	0.110608
SHH	0.110601
SLC6A11	0.110569
RDH8	0.110561
HIST1H4C	0.110484
KRT1	0.110475
CR1	0.110459
USH2A	0.110315
TTC36	0.110164
FOLR1	0.110131
CLUL1	0.110083
C2orf39	0.110057
PF4	0.109933
ACACB	0.109756
IRX1	0.109755
AANAT	0.10973
GRIA4	0.109684
NTN3	0.10968
TNN	0.10968
TAC3	0.109642
AQP6	0.109607
PCDHA4	0.109482
LIX1	0.109468
RFX4	0.109413
CHST5	0.109412
SLCO1C1	0.109353
SLC7A10	0.109325
LINGO4	0.109198
NAT8	0.10905
PCDHGB3	0.109034
TRPS1	0.108962
CD300E	0.108961
NMUR1	0.108866
CRYBA4	0.108854
NYNRIN	0.108847
PPAN-P2RY11	0.108831
TG	0.10882
RASGRF1	0.108789
TLL1	0.108786
ITIH1	0.10877
NLRP7	0.10874
SH3GL2	0.108696
ACSM5	0.108667
PAX2	0.108521
TSHR	0.108499
TMEM132E	0.108475
MAPK15	0.108456
ASCL4	0.108359
EPPK1	0.108326
KCTD16	0.108296
PROX1	0.108256
TAS2R31	0.108236
KCNH1	0.108209
RGS6	0.108202
NRSN1	0.108169
PKLR	0.108142
FTCD	0.108142
CTTNBP2	0.108129
PRMT8	0.108119
FGL1	0.108058
CD1E	0.10802
MGAM	0.107971
SLC9A10	0.107934
CIB3	0.107825
ZNF80	0.107816
OBP2B	0.107803
MEF2C	0.107789
ZNF257	0.107787
CYP26C1	0.107772
DRD2	0.107699
LCP1	0.107499
VEPH1	0.107448
HAL	0.107423
HDGFL1	0.107414
UGT1A1	0.107383
WDR64	0.107373
CES1	0.10733
BEND4	0.107318
DNAH10	0.107314
THEMIS	0.107261
NOS2	0.107259
JAKMIP1	0.107232
CUBN	0.107103
CACNA1B	0.107074
SIRPD	0.107035
DBH	0.10692
FAM153A	0.1069
HHLA2	0.106889
SBNO1	0.106852
RAB3C	0.106826
KCNV2	0.106816
PLCXD3	0.106795
SLC6A13	0.106773
KIF6	0.106748
NCAM2	0.10666
PTPRC	0.106645
JUB	0.106604
PGA5	0.106449
TJP3	0.10638
ANKFN1	0.106373
VAX1	0.106362
GRM1	0.106323
ZMAT4	0.106298
PMP2	0.106248
ALPP	0.10619
GLI1	0.106085
BLK	0.106074
CST4	0.106059
ZIC2	0.106058
HSD3B2	0.106031
SLC6A15	0.105994
GPR123	0.105989
CSMD2	0.105952
LMAN1L	0.105913
ADAM20	0.105842
ADAM22	0.105781
BEST2	0.105776
HAND1	0.105764
NLRP12	0.105732
ADAMTS12	0.1057
THBS4	0.105608
SUSD2	0.105509
LMX1A	0.105496
LMOD3	0.105277
TEKT3	0.105273
SPTBN4	0.105213
ANO5	0.105136
ABCA4	0.105094
JPH1	0.105089
TRIM58	0.105022
KISS1	0.104995
KLKB1	0.104968
COL4A4	0.104965
CNTN2	0.104961
STEAP4	0.104918
ZNF385B	0.104846
TGM4	0.104808
CACNA1D	0.104738
FCGBP	0.104731
CALCB	0.104718
SEMA6D	0.104716
IL1F6	0.10471
SGCE	0.104708
PSMA8	0.104692
MAP2	0.104657
WBSCR17	0.104633
STMN2	0.104618
C12orf71	0.104617
PRKD1	0.10453
WFIKKN2	0.104423
SERPINA12	0.104417
THBS1	0.104343
CHRNA2	0.104334
TCERG1L	0.10427
TCF21	0.104174
ENAM	0.104146
SLC34A2	0.104073
KRT13	0.104062
RUNX1T1	0.104035
BTN1A1	0.104008
PAX3	0.103993
DLEC1	0.103964
ACER1	0.103863
GAL3ST3	0.103834
HTR7	0.103807
SYT3	0.103757
CA4	0.103723
CLCNKB	0.103675
GLI2	0.103624
CR1L	0.10362
CEACAM5	0.103609
IZUMO1	0.103444
TULP2	0.10342
TMPRSS5	0.103334
ENPEP	0.103306
LPO	0.103302
KRT78	0.103276
ANGPTL3	0.103185
TRIM15	0.103158
AGTR1	0.103126
SLIT2	0.103091
HNF4G	0.103028
GRIK1	0.103026
MTNR1A	0.103022
PLOD2	0.103009
CYP2C8	0.102979
S100A7A	0.102919
ORM1	0.102915
A4GNT	0.102866
IGSF9B	0.102695
C14orf115	0.102642
MTTP	0.102618
TRPA1	0.10258
ATP10B	0.102408
SYCP2	0.102256
TRPV6	0.102207
LOC440563	0.102088
KIAA0467	0.10203
PLCB4	0.102001
SLFN5	0.101918
MFSD6L	0.101882
CAMKV	0.101846
ZNF471	0.101781
REV3L	0.101757
C4orf6	0.101745
GNG8	0.101698
PRDM12	0.10169
GPR98	0.101684
PKD1L2	0.101636
ADRB3	0.101628
GDF3	0.101594
MTUS2	0.10154
DNAI2	0.10153
SEMA3A	0.101473
SIGLEC11	0.101306
GPR20	0.101289
ALOX12B	0.101252
SYT13	0.101241
SPTA1	0.101168
DYNLRB2	0.101144
PLCL2	0.101127
IGDCC3	0.101097
TRPM3	0.101084
DKKL1	0.10106
DPYSL4	0.101014
KRT33B	0.101
ALG1L2	0.100978
CRCT1	0.100728
GLYAT	0.100726
CACNA1G	0.100713
PDZRN4	0.100555
C12orf74	0.100331
MAG	0.100274
C3orf15	0.10022
KALRN	0.10018
C4orf31	0.10012
HOXC11	0.100044
MOGAT2	0.0999608
INSM2	0.0999605
PIGR	0.0999224
CIDEA	0.0998269
GOLIM4	0.0997535
GRM6	0.0997392
PLAC8L1	0.0996402
DPEP3	0.0996394
PRSS3	0.09963
PDZD3	0.0994522
GUCY2C	0.0994493
HMCN1	0.0994047
SPATS1	0.0993238
KIAA1383	0.0992703
DES	0.0992693
PKD1L1	0.0992472
AHNAK2	0.0992458
SLC6A3	0.099036
HTR3E	0.0990023
ROPN1B	0.098993
FRMPD1	0.0989918
PCK1	0.0989699
CPO	0.0989673
TXNDC3	0.0989641
ALS2CR11	0.0989468
DBC1	0.098936
SPERT	0.0989267
ASTN2	0.0989133
HPN	0.0988934
C9orf152	0.0988035
SERPIND1	0.0987893
BAAT	0.0987613
CLK2	0.0987533
WT1	0.0985766
PCDHGB5	0.0985135
HGF	0.0984665
DUSP26	0.0983449
AMBP	0.0983159
RGS7BP	0.0983114
ISM2	0.0982886
SLC9A3	0.0982397
NPFFR1	0.0982335
NLRP6	0.0982245
AKAP12	0.0981445
GRM5	0.098144
AQP8	0.0980549
NETO1	0.0980478
TRPM6	0.0979823
SYN2	0.0979541
EPHA3	0.0979086
SGIP1	0.0978746
TUSC3	0.0978485
NPC1L1	0.0977785
APLF	0.0977555
C11orf41	0.097689
C6orf222	0.0976819
B4GALNT2	0.0976277
MYOT	0.0975527
PYGM	0.0975068
GPM6A	0.0975065
ADAMTS9	0.097468
PNLIPRP3	0.0974601
NR0B2	0.0974596
CDH22	0.0974515
C18orf34	0.0973861
PABPC3	0.0973353
CACNB1	0.0972085
PEG10	0.0971907
HIST1H3B	0.0971791
C1orf114	0.0971542
OR2C1	0.0970866
C8orf34	0.0970829
ODF3L2	0.097025
OR56B4	0.0969653
BBOX1	0.096913
MAPT	0.096872
SLC27A6	0.096814
C5orf49	0.0967635
POSTN	0.0967596
MAGI2	0.0967374
SYCE1	0.0966997
FAM187B	0.0966775
LGI1	0.0966387
FAM151A	0.096601
TEX19	0.096568
MASP1	0.0964473
SELE	0.0964271
OMP	0.0963669
EPHA4	0.0963361
LBP	0.0963189
TNC	0.0963062
DAB1	0.096208
LRRC14B	0.0961955
SIRPB1	0.0961226
PKDREJ	0.0959915
ITGA8	0.0959544
NCBP1	0.0959079
DSCAML1	0.0958842
RPH3A	0.0958641
PPP4R4	0.0957996
WNK2	0.095763
FADS6	0.0957479
VWA3B	0.0956838
CCDC40	0.0956818
FSTL4	0.095669
MUC6	0.0956213
MPPE1	0.0955167
NKAIN4	0.0954991
LYG2	0.0954945
SPTB	0.0954825
CDH11	0.095423
C19orf18	0.0954066
KCNJ12	0.0953985
IGSF10	0.0953556
FLNC	0.0953525
MYOCD	0.0952693
GABBR2	0.0952657
CLEC4F	0.0952641
COL25A1	0.0951583
SLC28A1	0.0951428
IL5RA	0.0951303
COL4A3	0.0951198
SLC12A5	0.0951165
PPP1R14D	0.0950899
PIWIL2	0.0950744
KLRC4	0.0950715
DNAH2	0.0950348
MAGI3	0.0950328
SYT5	0.0950194
MYH15	0.0949987
DNAH3	0.0949329
EEA1	0.0949301
ITIH4	0.0949187
FCRLA	0.0949059
BPIL2	0.0948999
ZNF280B	0.0948948
PCDHB2	0.0948082
STK33	0.0947808
BRCA2	0.0947774
GLT25D2	0.0947372
SCN4A	0.0947226
MEI1	0.0945808
ZBTB16	0.0945339
PPFIA1	0.0945272
CACNA2D1	0.0944014
IGFBPL1	0.094306
SIK3	0.0943026
THEG	0.0942778
CASC1	0.0942137
THRSP	0.0941648
DYDC2	0.0941271
SOX5	0.0941259
SLC12A3	0.0941174
PCDHGA12	0.0940883
RASGRP1	0.0940075
HIST1H2AK	0.0939916
GAL3ST1	0.0939688
PLCB1	0.0939686
EPS8	0.0939628
C12orf63	0.093918
EPHA10	0.0939169
CDKL2	0.0938683
ECT2L	0.0938443
ZNF835	0.0938158
CYP26A1	0.0937398
GPR111	0.0937333
C1QTNF9B	0.0936603
ALPK3	0.0936394
NR3C2	0.0936375
AIRE	0.0936301
XIRP1	0.0935663
HIST1H2AH	0.0934755
LIFR	0.0934087
KRT71	0.0934011
CMA1	0.0933969
RBP4	0.0932701
POPDC3	0.0932418
TPO	0.0932261
DLGAP1	0.0932102
MUC13	0.093201
TLK1	0.0931877
CEP350	0.0931291
CCDC135	0.0931278
LRRC18	0.0931071
WBP2NL	0.0930763
GRIP1	0.0930503
KCNA3	0.0929869
GAPDHS	0.0929222
AHSG	0.0928918
UNC5C	0.0928512
C14orf68	0.0928153
DMP1	0.0928035
ANO1	0.0928033
KLK9	0.0928024
MMP27	0.0927798
PDE10A	0.0927662
FAM19A1	0.0927623
C4orf7	0.0927143
PDZD2	0.0927085
CEACAM7	0.0926716
TEKT5	0.0926568
C1QL2	0.0926434
NPPA	0.0925791
SERPINB11	0.0925346
GPC5	0.0924691
PCDH9	0.0924588
NAT8B	0.0924124
LHFPL5	0.0923934
CPAMD8	0.0922763
LGI3	0.0922662
MYH3	0.0922389
LAMA3	0.0922077
C6orf10	0.0922027
MCM2	0.092199
ABCC9	0.0921377
NRXN2	0.0921337
NRCAM	0.0921332
TRIM67	0.0921045
GFI1B	0.0920047
SYNE1	0.0920035
CLEC12B	0.0919893
KLHL14	0.0919866
CD38	0.0919724
MME	0.0919538
DEPDC4	0.0917861
ATP8A2	0.091775
NECAB1	0.0917616
MEGF11	0.0917365
PREX2	0.0915897
NLRP9	0.0915272
SLC4A1	0.0914454
SLC5A5	0.0914041
AK5	0.0913966
TAS1R1	0.0913617
ST6GAL2	0.091353
DNAJB7	0.0913529
FAM90A1	0.0913418
KCNK10	0.0912478
COL3A1	0.0912086
POU5F2	0.0911291
CD1A	0.0911215
ADAMTS6	0.0911213
RNASE3	0.0909649
TDRD1	0.0908646
CUX1	0.0907891
ADAMTS18	0.0907793
NPR3	0.0907694
EYA4	0.0907352
SPATA1	0.0906971
ERC2	0.0906928
C15orf42	0.0906803
VPS13C	0.0905937
GDA	0.0904947
C7	0.0903673
ANKRD1	0.0903416
MYH10	0.0902978
KIF27	0.0902868
SDK1	0.0902539
RSPH10B2	0.0902278
MCOLN3	0.0902145
KSR2	0.0902096
NELL2	0.0902088
PCDHGA1	0.0901806
LHFPL4	0.0901031
CCNA1	0.0900702
C11orf53	0.0899609
IGFL4	0.0898906
GABRB2	0.0897706
CACHD1	0.0896888
DIRAS2	0.0896539
TMOD4	0.089632
KCNQ3	0.0895166
ADCYAP1	0.0894838
KIAA1024	0.0894682
HS3ST6	0.0894182
CPA2	0.0894066
ADCY1	0.0893541
DSG4	0.0892928
RET	0.0892383
PCDHGB2	0.0891457
GLYATL2	0.0890977
BTNL8	0.0890975
SLC5A1	0.089067
CYP2E1	0.0890623
CD163L1	0.0890345
GPR25	0.0890286
PDE3A	0.0890013
SLC14A2	0.0889415
EPHB6	0.0889401
KIAA1409	0.0889253
ABO	0.0889153
LRTM1	0.0888782
SEC14L4	0.0888745
PXDNL	0.0888422
ZNF831	0.0887852
PSD2	0.0887476
C21orf29	0.0886641
PROKR1	0.0886633
AFF3	0.0886316
HIF3A	0.0886207
TCN1	0.0885905
KIAA0319	0.0885748
ANKRD26	0.0885743
ZNF440	0.0885201
SH2D6	0.0883824
HRC	0.0883457
OBSCN	0.0882644
ZNF683	0.0882591
TGFBR2	0.0882267
CATSPERB	0.0881715
ZFP57	0.0881415
PGLYRP2	0.0881317
CAMK2A	0.0880785
KCNA5	0.0880337
HRASLS	0.0879807
BAGE2	0.0879601
EEF1A2	0.0879448
KIAA1244	0.087941
WIF1	0.0879376
C14orf102	0.0879136
HSF5	0.0879079
ODZ2	0.0878947
LILRB1	0.0877853
FETUB	0.087779
NBPF10	0.0877479
KCNJ9	0.0877044
UPK3A	0.0875545
C3orf43	0.0875442
MYO10	0.0874555
KLHL32	0.0874434
SH3RF3	0.0874098
HIST1H3J	0.087398
HSD17B3	0.08739
SLC5A4	0.0873885
CHRNA6	0.0873837
C9orf131	0.0873705
LMO1	0.0873479
A2ML1	0.087282
ZNF878	0.0872725
KRTAP5-9	0.0872686
DRD5	0.0872589
RGS20	0.0872519
GPR39	0.0872189
ZNF829	0.0872165
HSPB3	0.0871887
TNFRSF13B	0.087172
CASP5	0.087161
PLEKHG2	0.087148
GSC	0.087135
RIMBP2	0.0871206
MAP1B	0.0871173
GFRA1	0.0870739
CASKIN1	0.0870548
LIPN	0.0869771
COL24A1	0.0869671
KIR2DL3	0.0868914
CELSR2	0.0868814
FAM83C	0.0868604
TLE4	0.0868541
IGSF22	0.0868484
KLHDC8A	0.0868429
PF4V1	0.0867928
TMEM2	0.0867738
SLC22A16	0.0867661
OPCML	0.0867173
EGFR	0.0866726
DCLK1	0.0866461
KCNH4	0.0866374
GPR27	0.0866234
ZNF618	0.0865612
ZNF107	0.086542
KBTBD10	0.0864927
PDE1C	0.0864857
LILRA1	0.0864514
DOCK4	0.0864263
IGFALS	0.086416
MS4A3	0.0863364
PPFIA4	0.0862357
EPYC	0.0862092
LRP4	0.0862034
ANKRD6	0.0861012
SASH1	0.0860693
SCN11A	0.0860653
MYOM2	0.0860176
KLF14	0.0860042
PPP1R1A	0.0860003
PCDHB12	0.0859887
KLRB1	0.0859439
KIAA1919	0.0859273
SLC4A9	0.0859189
UTS2D	0.0859182
SYT1	0.0859066
FOXP2	0.0858941
PENK	0.0858921
MYT1	0.0858568
MYOM1	0.0858348
AJAP1	0.085813
WNT1	0.0858068
HSPG2	0.0857558
KCNIP1	0.0857081
TEPP	0.0856528
GPR21	0.085603
BBX	0.08554
VIPR2	0.0855267
LDB3	0.085514
PNLDC1	0.0854454
IL12RB2	0.085422
ENPP6	0.0853913
KLK12	0.0853912
PACRG	0.0853891
HIST1H2AL	0.0853837
SSPO	0.0853247
CCDC36	0.0853217
TP53	0.085321
CAMK2B	0.0853043
DACH1	0.0852595
CCL25	0.0852576
COL19A1	0.0852434
KRT14	0.0852348
LTBP1	0.0852319
TMEM90A	0.0852293
PTCH1	0.0851672
PTCRA	0.0851315
SOS2	0.0850142
C1orf110	0.0850057
CADPS2	0.0849923
COL2A1	0.0849639
HTR2A	0.0848718
BICC1	0.0848693
BIRC6	0.0848578
ATP2C2	0.0848166
JAKMIP3	0.084813
CRHBP	0.0848062
DPYSL5	0.0847539
LRRC66	0.0847314
MYOM3	0.0847102
TNNT3	0.0846874
SLC23A1	0.0845415
GPR133	0.0845114
IMPG1	0.0845073
NFE2L3	0.0843364
VASH2	0.0843307
NCCRP1	0.0842877
SLC1A2	0.0842435
CLEC4M	0.0841947
RXRG	0.0841329
ADAMTS8	0.0840389
KRT37	0.0840346
ZIC5	0.0840191
ADCYAP1R1	0.0840171
CRYGN	0.083997
ANLN	0.0839434
ITPR2	0.0838992
KRT33A	0.0838633
STK31	0.0837977
AHNAK	0.0837959
KERA	0.083794
MRGPRX3	0.08367
KCNB1	0.0836593
SORL1	0.0836281
CLDND1	0.0836015
C1orf65	0.0835587
ABCA6	0.0835122
CCL16	0.0834531
AHCYL2	0.0834386
GRIN2C	0.0833925
PCDHB8	0.0833909
BCAR3	0.0833812
SCUBE2	0.0833678
ACSS3	0.0833603
NLRP3	0.0833484
MYO3B	0.0832691
C8G	0.0832659
CPA4	0.0832532
UTRN	0.0831412
SORBS2	0.0831327
AKAP6	0.0831283
PTPN13	0.0830907
SLC10A4	0.0830783
TYRP1	0.0830679
SH3TC2	0.0830597
FCRL5	0.0829804
PLXNA1	0.0829513
KCNS1	0.0829398
SULT1C2	0.082857
PLA2G4F	0.0827884
PLA2G3	0.0827621
C9orf139	0.0827091
APLNR	0.0826557
OCLM	0.0826429
C3orf72	0.082468
ITGA7	0.0824499
IFT172	0.0824381
OBP2A	0.0824315
NAALADL2	0.0824245
SLC8A2	0.0823895
ADAMTS10	0.0823851
CCDC144A	0.0822985
PPBP	0.0822966
ZNF483	0.0822837
VNN2	0.0822827
COL1A1	0.0822656
STC1	0.0822222
LILRA3	0.0822124
ZNF320	0.0822063
KCNJ1	0.0820475
ZEB2	0.0820321
ZBTB20	0.0819569
ZNF844	0.0819269
NXNL2	0.0819204
SLC15A2	0.0818576
KIAA1529	0.0818363
ZP1	0.0818278
LONRF2	0.081802
CHST6	0.0816712
BMPER	0.0816201
HPD	0.0816149
OLAH	0.0816101
QRICH2	0.0815681
CPEB1	0.081564
CDCP2	0.0815519
KCNT2	0.081549
XBP1	0.0815103
SIGLEC9	0.0813717
CHPF	0.0813252
TMPRSS9	0.0813037
DLG2	0.0812862
MMP13	0.0812633
ZACN	0.081232
GDNF	0.0812309
ZNF329	0.0812242
TRIM55	0.081213
BSN	0.0809998
SH3GL3	0.0809829
CELSR3	0.0809319
ANKRD36	0.0807809
TMPRSS11F	0.0807789
KIAA0100	0.0807427
DYNC2H1	0.0807161
KIAA1199	0.0807092
RIMS4	0.0806885
ZNF492	0.0806816
HAND2	0.0806629
ASTL	0.0806124
KIAA1486	0.0806027
GBP3	0.0806019
C1orf175	0.0805115
ZNF135	0.0804726
BMP7	0.080422
OSBPL6	0.080398
HECW2	0.0803951
HLTF	0.0803731
MMP8	0.0803535
ABCA12	0.080334
RIMS3	0.0803328
CYP4X1	0.0803056
LILRA4	0.0802992
MYO1H	0.0802354
ZNF737	0.0802265
COLEC10	0.0801683
IL19	0.0801265
ANKS1B	0.0800033
THRA	0.079969
SHROOM3	0.0799603
SLC13A5	0.0799165
MATN2	0.079873
SPEF2	0.0798092
S100A7	0.0798033
SDK2	0.0797436
HS2ST1	0.079728
GAS2L2	0.0797077
GALNT13	0.0796891
ACSBG1	0.0796143
ZNF184	0.0794335
ABCA8	0.0794238
LAMB1	0.0793474
CSF2RB	0.0793364
GPR37	0.0793226
DOCK7	0.0791488
PCDH7	0.0791111
ERCC5	0.0790939
DCHS1	0.0790798
FCER2	0.0790667
SLC25A21	0.0790666
ACCN4	0.0790649
ZNF658	0.0790632
TMTC1	0.0789456
CALCR	0.0788762
SPTBN2	0.0788429
ODZ3	0.0788309
LY75	0.078829
CDH20	0.0788179
MTAP	0.0788141
FMO3	0.0787816
TMC1	0.0787595
OASL	0.0787335
GGTLC1	0.0787327
PLCE1	0.0787128
FPR2	0.0786907
BRSK2	0.0785995
ENPP2	0.0785957
GLDC	0.0785884
GHR	0.0784867
CNR2	0.0784615
RC3H1	0.0784597
DNAH1	0.0784322
PHACTR3	0.0784169
ZNF521	0.0783753
KNDC1	0.0783686
HOXB7	0.078355
SMARCA2	0.0783542
UBL4B	0.0783403
PTPRZ1	0.0783322
LAIR1	0.0783136
FAM155A	0.0783074
ADAM11	0.0782985
PAX1	0.0782716
TRPM7	0.0782256
LRRC15	0.0781867
[truncated: 10,516 more rows]
