# Supplementary material for: New Analysis Framework Incorporating Mixed Mutual Information and Scalable Bayesian Networks for Multimodal High Dimensional Genomic and Epigenomic Cancer Data
Source: Front Genet. 2020 Jun 18;11:648. doi: 10.3389/fgene.2020.00648 (PMC7314938; doi:10.3389/fgene.2020.00648)
Supplement: Supplementary file 4 [file Table_4.XLSX]

## Sheet: HNSC_Survivalgene_MI_2_12_2019
CSMD1	0.505168
KRT24	0.416887
PKHD1L1	0.414532
CDKN2A	0.414511
LRP1B	0.410305
MUC16	0.408194
CNTN5	0.380363
MYO3A	0.369104
CSMD3	0.364319
PCLO	0.362655
GABRB3	0.362598
FLG	0.356577
DNAH11	0.35393
LRRTM4	0.3524
NEB	0.348168
HFM1	0.347136
COL11A1	0.343317
TTN	0.343074
TDRD5	0.341758
LCE2C	0.33835
LCT	0.337871
DUSP27	0.337357
KRT1	0.331812
FREM2	0.330295
MYH7	0.32806
LRAT	0.327683
PCDH10	0.327571
GALNTL6	0.327303
PCDHA12	0.326995
RYR2	0.326786
MRGPRX4	0.325238
ADAMTS20	0.32493
ERN2	0.324779
MUC4	0.323428
PCDHA10	0.323149
ERBB4	0.322951
FSTL5	0.320649
TUBA3C	0.319567
LINGO2	0.319354
MAB21L2	0.319196
CNTNAP5	0.318737
CR2	0.318161
CCDC67	0.318156
MYH13	0.317648
NELL1	0.317153
NPFFR2	0.316477
PTPRT	0.316294
RP1	0.316117
ZIC1	0.315919
LPA	0.315519
MYH6	0.314824
DSCAM	0.314721
MYBPC2	0.313768
RBP3	0.313343
NTSR2	0.313303
MC5R	0.311643
CPNE6	0.309713
ABCA13	0.309675
BEST2	0.309557
ATP13A4	0.30947
LPPR1	0.308931
CDH19	0.308806
UGT2A1	0.308778
GDA	0.308472
TGM3	0.308098
PAPOLB	0.30722
AGBL1	0.30658
PTH2R	0.306528
CAPN13	0.306272
ROS1	0.305978
ZIC4	0.304203
TMEM132D	0.303701
SCAND3	0.303628
GRIK3	0.303518
ZAN	0.303419
NKX2-1	0.302753
ENPP7	0.302745
COL22A1	0.302604
ANO5	0.302554
CA4	0.30177
GSG1	0.301749
CEACAM7	0.301544
ASB4	0.301443
ATP12A	0.300939
CHGB	0.300744
LRP2	0.30031
NRXN1	0.300166
MYH8	0.299328
GRM3	0.298018
C4orf7	0.297939
GRIN2B	0.297446
KRT12	0.29721
MUC17	0.296811
TRHDE	0.296424
SORCS1	0.29626
NLRP11	0.296209
C17orf77	0.295466
MUSK	0.295345
CTNNA2	0.294577
FAM135B	0.294173
THBS4	0.293203
RPTN	0.292928
FCRL4	0.292105
MUC7	0.2917
UNC45B	0.290145
UNC5D	0.289935
GBA3	0.289849
SCN1A	0.28951
CLC	0.289457
PGC	0.289409
AGXT2L1	0.28919
NEU2	0.288747
C14orf184	0.288677
SRRM4	0.287688
TRDN	0.287621
DCC	0.286452
TCEB3B	0.286198
HCRTR1	0.286187
CDH8	0.286111
IRX1	0.286015
SLCO1A2	0.285347
CACNA1B	0.285225
IL2	0.284848
ADCY8	0.284584
PSG6	0.284417
MYH4	0.284408
TRPM5	0.284358
SLC35D3	0.284182
PCDHA11	0.283881
RYR3	0.283169
EYA1	0.282545
CCDC129	0.282088
TNR	0.281843
CADM2	0.281088
DLK1	0.280902
USH1C	0.280876
DCHS2	0.280538
PON1	0.27981
FBN3	0.279473
ATP4A	0.279271
PAH	0.279158
FBN2	0.279048
CYP4F8	0.27892
LPHN3	0.278324
CRISP3	0.278266
GALNT8	0.278049
SEZ6	0.277901
CLDN3	0.277637
KCNH6	0.277552
TFAP2B	0.277526
HS3ST5	0.277154
NLRP4	0.277126
FAM5C	0.276483
ADRA1A	0.27622
USH2A	0.276167
FCAMR	0.276104
DPP6	0.276032
NR1H4	0.275814
OOEP	0.275725
FAM5B	0.275652
CNGB1	0.27555
ATP1A4	0.275108
IL28B	0.275019
CNTN6	0.275005
NALCN	0.274989
KRT27	0.274893
UGT1A7	0.274134
CCDC60	0.273976
PAQR9	0.273945
RELN	0.273826
HS6ST3	0.273326
CHRNG	0.273156
SFTPC	0.272905
TRIML2	0.27285
PSG7	0.272839
UGT2B7	0.27252
C17orf66	0.272397
MUC21	0.272362
CDH10	0.271863
TGM6	0.271827
SLC34A2	0.271779
ANGPTL7	0.27117
GABRA5	0.270932
DNAH5	0.270855
SLC25A2	0.270836
CPO	0.270754
PCDHAC1	0.270335
CYP2F1	0.269895
LRRC4C	0.269514
FAM3B	0.269365
C1orf168	0.268869
PKHD1	0.268814
VSIG8	0.268686
ANK2	0.2686
CHST9	0.268259
WEE2	0.268229
SERPINI2	0.268126
FETUB	0.267937
LRRTM1	0.267739
GADL1	0.267644
NPY1R	0.267596
STON1-GTF2A1L	0.267143
CACNG6	0.267141
OTOP1	0.266805
FGF21	0.266514
PCDHA6	0.266464
CRYBA4	0.266322
CYP2C9	0.265798
ALPPL2	0.265592
SLC22A2	0.265575
FRG2B	0.265558
PRKAG3	0.265435
HIST1H1A	0.265003
RANBP3L	0.26484
NCAN	0.264833
SLCO1B1	0.264438
GPR123	0.264428
FGA	0.264096
PIWIL1	0.263876
ZSCAN4	0.263854
DDX4	0.263854
HPR	0.263726
T	0.263617
CCKAR	0.263402
LBX1	0.263202
SLITRK5	0.263092
CHAT	0.262958
KAAG1	0.262634
RGS22	0.262574
CRHR2	0.262442
LRRC31	0.262135
KBTBD5	0.262102
FAM123C	0.262093
REG1A	0.261936
CRB1	0.261794
FAM55B	0.261701
FAM123A	0.26147
ASXL3	0.261336
LRRC7	0.261197
HNF4G	0.261115
FGB	0.260905
KLHDC7A	0.260766
CSTL1	0.260703
MYO16	0.260486
FEZF1	0.260355
HCN1	0.260275
DAB1	0.260132
PPP1R3A	0.259933
GABRA4	0.259716
HSD3B2	0.259657
PSG4	0.25957
CAV3	0.259559
GPR26	0.25937
HSPB3	0.259352
HBD	0.259322
ITIH2	0.25915
FAT3	0.259117
AMBP	0.259067
FRMPD2	0.258992
ADARB2	0.25869
PCDHA5	0.258667
DNAH9	0.258522
PCDH15	0.258252
SALL1	0.258154
RIMS2	0.258138
BTNL3	0.258041
OVCH2	0.257874
IL28A	0.25781
GABRP	0.257601
CYP2C19	0.257485
MDGA2	0.257119
CLSTN2	0.257003
ADAMTS19	0.256917
KCTD8	0.256856
SLC36A2	0.256788
A2BP1	0.256498
FMN2	0.256399
ZNF536	0.256345
MRGPRX3	0.256302
VTCN1	0.256293
PCDHA2	0.256218
SPATA4	0.256146
FOLR1	0.255982
MAPK4	0.255742
TINAG	0.255529
KRTAP5-10	0.255433
TMC3	0.2554
CNTNAP2	0.255141
COL9A1	0.255125
LRFN2	0.255103
OR2H2	0.254992
SFRP4	0.254958
MYBPC1	0.254934
CAPSL	0.254884
ALX4	0.254597
PCDHA3	0.254572
SLC9A4	0.254449
KNG1	0.254427
ZFHX4	0.25437
RPRML	0.253954
CCDC144NL	0.253652
CCNA1	0.252388
PDX1	0.252077
ZP4	0.251927
PADI3	0.251888
VWA3A	0.251766
ELFN2	0.25175
CACNG7	0.251694
WFIKKN2	0.251509
NKX2-5	0.251141
C14orf115	0.251094
CHGA	0.251015
FAM55D	0.250556
SLC13A5	0.250532
MYH1	0.250473
MSH4	0.25047
SHANK2	0.250027
PSG1	0.250023
ASTN1	0.24998
THSD7B	0.249953
TAS2R38	0.24987
IL1F7	0.24985
FER1L6	0.249686
KRT4	0.249677
RFPL4B	0.249459
BCHE	0.249437
LRTM2	0.249378
SLC7A14	0.249293
CTNND2	0.248935
ESRRG	0.2489
C3orf20	0.248887
FRMD1	0.248634
NUP210L	0.248454
SCN11A	0.248435
FADS6	0.248084
GABRG3	0.248076
CCL1	0.247949
DNAH8	0.247936
PRAME	0.247856
RTP1	0.247244
DSG1	0.247184
ROBO2	0.247136
FAM136B	0.247112
TNNT3	0.247078
CDSN	0.246871
ANKRD20A4	0.246866
KRT38	0.246745
TTLL2	0.246597
MYOG	0.246466
NLGN1	0.246404
PEG3	0.246369
FER1L5	0.24628
PAPPA2	0.246264
ACADL	0.246066
CFTR	0.246058
NRG3	0.246008
FN1	0.245987
SEMG2	0.245931
SPIC	0.245856
KRTAP5-8	0.245761
ADCY2	0.245723
ATP1A2	0.245528
CYP4B1	0.24544
UMODL1	0.245419
B4GALNT2	0.245387
BPIL2	0.245325
MUC5B	0.245108
NPHS1	0.244995
UGT1A3	0.244908
CKM	0.244851
ATCAY	0.244799
FOXB1	0.24479
TBR1	0.244703
MLNR	0.244589
SLC6A3	0.24437
ABCA10	0.244243
EPHA5	0.244107
LAMA2	0.244073
TGM7	0.243783
SLC4A10	0.243755
CACNA1S	0.243667
SOX1	0.243639
VCAN	0.243499
TTC29	0.243355
SLCO6A1	0.243329
LCE3A	0.24322
VAX1	0.24321
TCF21	0.242908
C6orf15	0.24284
C7	0.242782
STK32A	0.242734
PCDHA8	0.242644
PRB2	0.24259
HOXB8	0.242587
RIMS1	0.242562
KBTBD12	0.242468
TTPA	0.242464
GPR111	0.242414
ART4	0.242357
ZSCAN10	0.242318
SIM1	0.242111
MYO18B	0.242047
PIGR	0.241815
PKD2L2	0.241565
RXFP3	0.241256
TDGF1	0.240954
LGI1	0.24092
EPHA6	0.240817
C10orf71	0.240738
ADAM29	0.240652
C15orf55	0.24064
GRM7	0.240563
CPB2	0.240543
TAS2R19	0.24037
GRIA2	0.240369
EGF	0.240327
C11orf42	0.240096
CHRM3	0.240026
TMEFF2	0.239981
KIR3DL1	0.239964
RSPH6A	0.239951
EXD1	0.239789
CHRNA4	0.239726
IGFL3	0.239718
HTR3B	0.239613
CRYGN	0.239582
WNK2	0.239507
PIK3C2G	0.239438
ELANE	0.239315
PRUNE2	0.239291
C6orf118	0.239223
KCNH5	0.239105
WT1	0.239105
LBP	0.239028
PROK1	0.239009
MYH3	0.238986
POU5F2	0.238777
COL28A1	0.238739
SLC38A8	0.238608
CDC20B	0.238541
GCKR	0.238354
C14orf39	0.238327
CCDC33	0.238322
SCN7A	0.23832
SORCS3	0.238227
CBLN4	0.238141
GLP2R	0.238092
KHDRBS2	0.23803
SEMA3E	0.237824
QRFPR	0.23779
IL13	0.237783
PROM1	0.237744
C10orf81	0.237613
C1QTNF9	0.237548
SLC5A11	0.237471
FUT9	0.237409
NLRP2	0.23733
SLC5A7	0.237023
TCN1	0.237021
HTR3C	0.236903
LGSN	0.236704
OGDHL	0.236625
CCDC135	0.236511
LYPD2	0.236423
CHL1	0.236257
LCE2A	0.236253
RTP3	0.236027
SFRP5	0.23598
C2orf61	0.235977
MTTP	0.235918
HAL	0.235815
SLC5A1	0.235771
VSX2	0.235605
ORM2	0.235601
SIAH3	0.23556
ATP4B	0.235223
ANP32D	0.235222
SCN4A	0.234946
ASB5	0.234657
ZNF804A	0.234649
CYP2W1	0.234547
RNF17	0.234509
CPN1	0.234375
GSTA1	0.234311
ALB	0.234283
C1orf129	0.234185
AQP8	0.234061
IP6K3	0.234035
KRT39	0.233894
WBSCR28	0.233832
PSG3	0.233817
COL24A1	0.233766
DNAI1	0.233537
TTLL6	0.233194
GSTA2	0.233134
GPR158	0.233087
LHX3	0.233058
SLC4A4	0.233047
PLD5	0.232924
SBK2	0.232676
MYLPF	0.232539
HBG2	0.232465
HS3ST6	0.23242
COL4A3	0.23241
LILRA4	0.232364
DHRS7C	0.23236
SYT10	0.232212
HDGFL1	0.232132
COL1A2	0.232063
PCDHGB5	0.231977
LAMA1	0.231892
PYDC1	0.231865
PTCHD3	0.231835
SCN5A	0.231794
HAVCR1	0.2317
PPY	0.231611
ELAVL3	0.231544
FOXJ1	0.231483
KIRREL2	0.23143
HMGCS2	0.23127
PNLIPRP3	0.231253
AGR3	0.231253
PROZ	0.231181
NRAP	0.231111
C1orf110	0.230961
RGS7	0.230845
ZP2	0.230493
MAEL	0.230479
FCGBP	0.230445
CCK	0.23034
DAO	0.230324
GABRB2	0.230251
C6	0.230248
HTR3E	0.230158
RNF151	0.230038
NAV3	0.230028
CALB1	0.230011
ABCB5	0.229986
C4orf50	0.22998
HIST1H2BB	0.229973
LRRC3B	0.229873
SLC45A2	0.229795
PDC	0.229764
FAM75C1	0.229646
CST4	0.229577
IGF2BP1	0.22952
BOLL	0.229333
KIF1A	0.229158
RDH12	0.229119
FOXA1	0.228986
AJAP1	0.228753
SHH	0.228542
GPR128	0.228411
UNC13C	0.228324
NOTCH1	0.228312
GRIA1	0.2282
MSGN1	0.228193
NLRP7	0.228128
F2	0.227912
CEACAM16	0.227902
TMC5	0.227849
TRH	0.227831
C2orf65	0.22728
SLC28A1	0.227226
B3GALT5	0.22721
LMX1A	0.227137
ADAMTS16	0.227049
KRT73	0.227007
PKD1L2	0.226925
PRL	0.226849
DNAH2	0.226737
STRA8	0.226735
CNDP1	0.226614
SLC35F4	0.22656
TMC2	0.226312
HIST1H4C	0.226297
ALPP	0.226242
OR10A3	0.226237
KCNQ2	0.226185
ACSM2A	0.226043
MYF5	0.226019
TIMD4	0.225835
PCDHA7	0.225686
NBEA	0.225665
SLC26A5	0.225531
FKBP6	0.2255
KCNA4	0.225405
SCN3A	0.225327
NOS1	0.225316
GPR31	0.225264
KCNB1	0.225254
PDYN	0.225225
UGT3A1	0.225179
ROPN1B	0.225086
KCNH7	0.225047
ANKRD34B	0.224997
SPRR2B	0.224675
NMBR	0.224673
ISL1	0.224652
PAX2	0.224442
GRIN2A	0.224377
MYH2	0.224174
PAEP	0.224123
SH2D6	0.22404
EPHA7	0.223988
MC4R	0.223837
CUX2	0.223539
IRX6	0.223468
UTS2R	0.223402
MYPN	0.223246
2019-12-01	0.223093
HIST2H2AB	0.223008
LCNL1	0.222988
TPO	0.222933
ENTPD8	0.222803
CILP	0.222712
SLCO1B3	0.222465
ABCB11	0.222463
CYP7A1	0.222442
CA6	0.222282
ADCY10	0.222234
POU3F2	0.222096
MYL7	0.222078
C1orf173	0.22204
HOXB1	0.221954
MSLN	0.221875
GH1	0.221759
CASP14	0.2217
PLCZ1	0.221605
PCDH8	0.221566
FABP4	0.221521
TPSD1	0.221363
C10orf82	0.221281
CLEC4M	0.221262
CHRND	0.22124
MYT1L	0.221115
HIST1H1T	0.221044
WNT8B	0.220898
SLIT2	0.220874
PAX3	0.220834
CNNM1	0.220741
XIRP1	0.220669
LCN6	0.22026
VIL1	0.220231
BEST3	0.22023
TRIM40	0.22021
IGFALS	0.220112
MMP10	0.220044
CST9	0.220015
KRT78	0.220015
S100A7A	0.220014
GPR142	0.21997
TOX3	0.219879
CDH18	0.219793
HIST1H4K	0.219655
DDX43	0.219654
GABRA2	0.219467
TUSC5	0.219171
SALL3	0.219161
CHIT1	0.218761
KCNJ13	0.218647
DMBT1	0.218526
ACPT	0.218468
GRM1	0.218445
AADACL3	0.218428
CTNNA3	0.218414
KRT40	0.218369
SLC39A12	0.218181
ZAR1	0.218177
CCL16	0.218027
C9orf171	0.217905
GTSF1	0.217853
KCNJ9	0.217815
RLBP1	0.217642
TP53	0.217631
ABO	0.217626
SPATA19	0.217623
CASQ2	0.21756
THEMIS	0.217177
CCDC38	0.217168
KRTAP19-1	0.217091
NBPF7	0.216885
TAS2R4	0.216879
TRIM63	0.216702
AMTN	0.216607
NPAS4	0.216598
HEPACAM2	0.216592
OXT	0.216422
PAX7	0.216112
COL6A6	0.215917
LRRN1	0.215866
KANK4	0.215674
ALOX12B	0.215444
ANKRD1	0.215391
SYNE1	0.215328
KSR2	0.215224
SLC2A7	0.215195
CLDN6	0.215182
MMP13	0.215158
SLC12A1	0.215146
CDKL4	0.21504
MMP20	0.214953
MIOX	0.214846
OR7A5	0.214845
BPIL1	0.214816
NPTXR	0.214718
TRPV6	0.214673
KRT13	0.21467
SIX6	0.214618
MYBPH	0.214523
CNTN4	0.214371
TNNI3	0.214347
PTPRD	0.214325
FGG	0.214307
KRT7	0.214179
CBLN2	0.214168
B3GALT1	0.214049
SLC5A2	0.213941
LHFPL3	0.213935
NMUR2	0.213877
PAK7	0.213847
AMAC1	0.21361
TULP2	0.21355
ZSCAN1	0.213387
XKR4	0.213186
KCNJ16	0.213092
CAPN9	0.213038
AKNAD1	0.212597
KCNS1	0.212562
DEFB126	0.212526
TAT	0.212525
PPFIA2	0.212481
NEFM	0.212474
C1QL2	0.212439
LMAN1L	0.212406
PLEKHG4B	0.212395
KCNA2	0.212289
TTC36	0.212263
GABRB1	0.21224
NXPH2	0.212085
GBP7	0.212075
FBP2	0.212023
NT5C1A	0.211955
MS4A15	0.211843
SMYD1	0.211645
ZFP57	0.211614
CLCA4	0.211556
DPPA4	0.211508
LRIT2	0.211348
ABCA8	0.211295
ANKFN1	0.211254
C1orf125	0.211241
DUXA	0.21123
PCDHAC2	0.211102
DBX2	0.211064
DNASE2B	0.21092
UNC5C	0.210768
FLG2	0.210697
LCN1	0.210629
CYP2B6	0.210298
TRAT1	0.210084
CPA6	0.209902
SLITRK3	0.209891
FGF19	0.209803
HNF1B	0.209723
OR9A4	0.209685
PZP	0.209558
IL22	0.209539
DGKB	0.209244
HIST1H4B	0.209189
A4GNT	0.209145
FGF17	0.20912
KLKB1	0.209119
TRIM55	0.209081
FOXG1	0.208723
VEPH1	0.208563
STEAP4	0.208549
BRSK2	0.20847
APOB	0.208147
CYP26C1	0.208062
NPY5R	0.208041
CCL15	0.207891
ZNF648	0.207849
LTF	0.207669
SCN9A	0.207611
DNAJB13	0.207518
NOL4	0.207395
TUBA3E	0.207382
GPR110	0.207353
CPS1	0.207155
SYCE1	0.20715
ABCG8	0.206993
HIST1H2AB	0.206989
NDST3	0.206887
IL1F6	0.206836
LCE1E	0.206806
HGFAC	0.206737
IL24	0.206726
SLC22A25	0.206715
NTRK3	0.206645
GDPD4	0.206584
HRNR	0.206575
COL19A1	0.206545
KNDC1	0.206461
TUBA3D	0.206377
PSG5	0.20635
CD163	0.206263
ELAVL2	0.206169
TSKS	0.205997
TPTE2	0.205969
KRT10	0.205957
KCND2	0.205942
PRB3	0.205902
MASP1	0.205834
SERPINA10	0.205786
SP7	0.205749
ALLC	0.205647
FAM181A	0.205582
SEC14L4	0.205569
FCRL2	0.205564
B3GNT6	0.205326
FAT4	0.205298
GPR27	0.205261
PSG9	0.205249
RD3	0.205223
CALN1	0.205189
KRT6C	0.205109
ABCC8	0.204919
PLSCR2	0.204916
OR2L2	0.204907
OR2L13	0.204854
HMCN1	0.204485
ARID3C	0.204356
OR5K2	0.204308
CWH43	0.204164
C20orf114	0.204027
PTPRC	0.203951
TNN	0.203932
MRGPRX2	0.203911
CD5L	0.203809
CYP26A1	0.203765
CLDN10	0.203754
APOA5	0.203752
CST1	0.203745
NEK5	0.203737
SSTR3	0.203646
BMP5	0.203602
PDZD3	0.203372
VAT1L	0.203312
SEMG1	0.203134
CYP3A4	0.203101
C1orf49	0.20307
SPOCK3	0.203057
LRGUK	0.20272
FAM166A	0.202708
UNC93A	0.202689
HORMAD1	0.202661
UPK1B	0.202639
THSD7A	0.202517
SP8	0.202463
DNAH17	0.202439
SYT1	0.202343
MAGEL2	0.202301
ABI3BP	0.202218
PF4	0.202038
MFAP5	0.201903
OR1J4	0.201732
CELSR3	0.201555
DKKL1	0.201528
BTNL8	0.201516
GPX2	0.201494
SERPINE3	0.201477
PXDNL	0.201436
MMP1	0.201317
PRDM12	0.201272
SLC7A4	0.201243
PLA2G2F	0.201236
YBX2	0.20113
ADH1B	0.201069
ACTN2	0.200767
RUNX1T1	0.200765
MUC2	0.200627
DCT	0.200626
IGSF9B	0.200519
SHISA3	0.200454
GP2	0.200377
ODAM	0.200224
SLC9A2	0.200087
TCP11	0.199955
CNTNAP4	0.199875
TRIM10	0.199844
DPYSL5	0.199729
TAC3	0.199728
OTP	0.199717
KCNV2	0.19948
NOS2	0.199417
TH	0.1993
MRGPRE	0.199229
FIGN	0.199165
SOHLH2	0.199148
OPRK1	0.199085
KRT2	0.199012
GKN1	0.198926
CHRNA9	0.198903
GOLGA6B	0.198792
KCTD4	0.198741
STAB2	0.198734
UGT1A4	0.198461
EPS8L3	0.198351
TBC1D26	0.198311
AMAC1L3	0.198256
SYNPO2L	0.198215
CCDC158	0.198207
TMEM8C	0.198051
FGF10	0.198038
MAL	0.198015
HAS1	0.197988
OR2W3	0.19797
SPDEF	0.197927
SYT4	0.19791
VIP	0.197842
LIN28B	0.197794
ADH4	0.19756
GPR12	0.19753
HIST1H3I	0.197468
MFSD6L	0.197441
MMP8	0.197402
YIPF7	0.197248
PGA5	0.197247
ADH6	0.197083
GALNT13	0.196978
PMP2	0.196947
POU6F2	0.196901
YSK4	0.196863
DARC	0.196687
OVCH1	0.196675
AZGP1	0.19658
KCNA1	0.196564
DBC1	0.196541
RDH8	0.196516
GYS2	0.196513
PAX5	0.196503
CGA	0.196493
ENAM	0.196481
ABRA	0.196455
SYT16	0.196383
FNDC1	0.196368
AGTR1	0.19635
UGT1A8	0.196333
ISM2	0.196277
WNT1	0.196245
KRT72	0.196236
SLC30A10	0.196221
AADACL2	0.196169
IGSF10	0.19615
TMEM215	0.196145
NCR2	0.196145
ARMC3	0.19602
IGSF5	0.195985
NPPC	0.195936
C1orf94	0.195926
SLC18A1	0.195879
IGSF11	0.195824
RNASE13	0.195774
PRSS3	0.195769
KCNH8	0.195753
TLX1	0.195747
C8B	0.19572
ZNF98	0.195523
COL4A4	0.195435
ALDH1L1	0.195244
CRP	0.195178
TECRL	0.195053
CA10	0.194932
FTCD	0.194907
C9orf50	0.194861
NR0B2	0.194833
PCDHB6	0.194818
ASCL1	0.194741
BAI3	0.194644
ART1	0.194641
HRASLS	0.194617
WNK4	0.194539
NETO1	0.194427
ACTC1	0.194183
SLC36A3	0.194182
DMRT2	0.19413
TSPAN19	0.194127
C4BPA	0.194126
GNAT1	0.194009
KRT77	0.193928
GLYATL1	0.193924
CDH11	0.193922
SH3GL2	0.193877
RYR1	0.193797
ITLN1	0.193777
MAG	0.193759
C11orf53	0.193695
PCDH20	0.193695
OR56B4	0.193604
TEX15	0.193591
BIRC7	0.193506
FAM71A	0.193459
OR1Q1	0.193459
SYT9	0.193419
AMHR2	0.193378
EDN3	0.193241
HYDIN	0.193175
CDH20	0.192949
PCK1	0.192933
MAP2	0.192874
KIR2DL1	0.192795
SERPINB11	0.192789
ATP8A2	0.192773
SLC22A9	0.192757
DES	0.192615
SLC4A1	0.192601
C11orf16	0.192501
COL6A3	0.192452
PROX1	0.19242
CDH16	0.19238
ACTL8	0.192101
GDNF	0.192055
AP3B2	0.192042
RNF148	0.192008
FMO2	0.191971
CCKBR	0.191935
CALCA	0.191929
LCE2B	0.191895
ZBBX	0.191652
PEX5L	0.191567
ANKRD7	0.191528
IGFL4	0.191526
PRMT8	0.191522
LRFN5	0.191477
AKAP6	0.191442
PCDHA4	0.191402
MSTN	0.191395
SPOCD1	0.191356
RNASE3	0.191321
SCN2A	0.191224
HRG	0.191208
MYO3B	0.191167
ATRNL1	0.191136
DPEP3	0.19102
OR1J2	0.191016
HNF4A	0.19095
LAMA3	0.190757
STOML3	0.190733
GCM1	0.190683
C12orf63	0.190412
C6orf195	0.190386
SLC1A6	0.190352
IL25	0.190317
NANOG	0.190294
CA7	0.190283
FAM170A	0.190216
KIF6	0.190174
ST6GAL2	0.190104
WDR17	0.190011
FBXO40	0.189926
SERPINA12	0.189926
CCDC155	0.189925
TBX10	0.189912
NRSN1	0.189781
TRIM58	0.189681
CDH12	0.189581
HTR4	0.189562
LPPR3	0.189522
NLRP12	0.189482
CRNN	0.189428
MEPE	0.189393
KCNB2	0.189309
SMCP	0.189282
GPLD1	0.189278
GPR98	0.189173
CYP4A11	0.189167
MCOLN3	0.18916
OR5M11	0.189144
SPTA1	0.18901
PRB1	0.188888
MYO5C	0.188865
EYA4	0.188857
IGFBPL1	0.188855
PPP1R9A	0.188738
HIST1H2BI	0.188737
AANAT	0.188691
HOXD13	0.188672
MGAT4C	0.188622
CHP2	0.188537
ASTN2	0.188509
FGF8	0.188486
DYDC2	0.188275
GRP	0.188262
TCHH	0.18821
C4BPB	0.188171
CDH2	0.188004
RFX4	0.187987
KIF25	0.187977
BMPER	0.187938
MGAM	0.187863
DIRAS1	0.187804
NLRP10	0.187781
CLEC4C	0.187776
WDR49	0.187557
SULT1C2	0.187516
ZNF831	0.187489
ABCA4	0.187466
HIST1H2BM	0.187462
CSMD2	0.187379
ELF5	0.187342
PCDHA1	0.187224
ZNF385B	0.187202
KRT14	0.187085
IL17F	0.187023
SPATS1	0.186936
GPR45	0.186894
STK31	0.186822
LPPR5	0.186803
KISS1	0.186757
KBTBD10	0.18662
SIX3	0.186591
DSC1	0.186522
KRT37	0.18643
GSDMA	0.186393
PLXNA4	0.186241
MAP1A	0.186172
OR3A2	0.186036
ABCA12	0.185997
MGST1	0.185983
TF	0.185957
MYOD1	0.185946
UGT1A10	0.185936
SYCP2	0.185922
KPRP	0.185916
TMEM63C	0.185912
IFNK	0.185888
PRKCG	0.185875
KIR2DL3	0.185827
KY	0.185791
CACNA1H	0.18577
BFSP2	0.185755
GABRG2	0.18567
B4GALNT4	0.185625
CYP4F22	0.185455
ACCN4	0.185397
ATP2C2	0.185368
NR1I2	0.185223
PSG8	0.184951
SVOP	0.18488
RAPSN	0.184672
CCL25	0.184668
UPK3A	0.184549
UGT2B15	0.184522
GLYATL2	0.184234
ANGPT4	0.18413
CP	0.184117
TCTE1	0.184043
SIRPD	0.184002
BPI	0.183994
DCST1	0.183874
LHX1	0.183658
SSTR1	0.183654
CREG2	0.1836
CYP4X1	0.183567
PTPRN	0.183351
SERPINB12	0.183201
ARMC4	0.183172
TPTE	0.183141
CACNG1	0.182984
RIC3	0.182958
NKAIN4	0.182921
NXPH1	0.182919
NEUROD2	0.182813
SELP	0.182799
VSIG2	0.182753
HPSE2	0.1827
C19orf18	0.182652
SEMA3A	0.182573
CMTM5	0.18254
PLCXD3	0.182525
DPYS	0.182519
KCNA6	0.182275
HCRTR2	0.182173
UROC1	0.18204
ORM1	0.181936
MOGAT2	0.181912
CES7	0.181863
TMEM195	0.181856
XIRP2	0.181753
RGS7BP	0.181698
HBE1	0.181628
LRRC18	0.18158
CA8	0.181532
SH2D7	0.181518
RPL3L	0.181512
CA3	0.181487
APOL5	0.181483
GSTA3	0.181466
NRCAM	0.181431
LOC200726	0.18123
ALG1L2	0.181196
ANO3	0.181154
SLC5A5	0.181105
ADAMTS12	0.18098
C10orf99	0.180921
C4orf37	0.180766
C6orf222	0.180645
TTC23L	0.180623
LRRC14B	0.180509
CASKIN1	0.180478
PSMA8	0.180262
KCNG3	0.180159
SERPINB4	0.180095
NR2E1	0.180029
BTN1A1	0.179975
GPR25	0.179974
RNF133	0.17996
OLFM4	0.179918
C12orf36	0.179866
CMYA5	0.179864
GPR152	0.179843
RFPL2	0.179234
ZNF280A	0.179149
LMOD3	0.179108
ZNF560	0.179073
HEPACAM	0.179063
TRPM3	0.17896
KLRC4	0.178918
ACSBG2	0.178911
SLC30A8	0.178895
MYL1	0.178863
ALK	0.178851
C12orf74	0.178816
TRIML1	0.17875
PLA2G4E	0.178657
ADH1A	0.178639
MUC6	0.178532
DDIT4L	0.178418
TRPM6	0.178316
C9orf11	0.178223
SFTPA2	0.178172
SSPO	0.178146
TBX20	0.178094
ZNF208	0.178014
HIST1H4D	0.178006
RAB3C	0.177995
PCSK2	0.177973
EFCAB5	0.177936
C3orf15	0.177883
SMC1B	0.177878
SLC44A4	0.177818
C17orf74	0.177662
GAD1	0.17757
OPN5	0.177565
INSM1	0.177368
PLA2G2D	0.177365
PLAC8L1	0.177092
PLA2G4D	0.177083
LCE1A	0.177055
ITGAD	0.177047
RNF150	0.177011
2019-03-10	0.177005
C11orf41	0.176984
NTRK2	0.176875
GUCY2C	0.176787
ACTL7B	0.176713
AOX1	0.176709
CECR2	0.176598
SPAG17	0.176478
C20orf197	0.176358
C7orf52	0.17635
C16orf73	0.176298
C7orf57	0.176191
EPHA3	0.176142
STOX1	0.176139
SLC24A5	0.176108
C1orf92	0.175817
PNMT	0.175816
AIRE	0.175756
CCDC144A	0.175702
TMPRSS12	0.175618
EPB41L3	0.175468
SERPINA4	0.175413
FAM150A	0.175374
KCNK2	0.175341
OPCML	0.175308
NLRP14	0.175229
RSPO2	0.175058
DOC2A	0.175043
IL17A	0.174968
AKR1D1	0.174897
PCDHGA1	0.174881
ASB10	0.17483
BSN	0.174772
PTCRA	0.174757
SYT14	0.174672
SEMA5A	0.174641
ABCB1	0.174596
DMBX1	0.174524
SCGB2A1	0.174419
GNG8	0.174323
LPO	0.174291
IL12B	0.174256
KRT79	0.174151
MME	0.174125
ITIH1	0.174045
PKLR	0.174
TLL1	0.173954
SLCO4C1	0.173862
TMPRSS11F	0.17386
DDC	0.173829
C18orf34	0.173826
SLC9A10	0.173739
ST18	0.173714
WSCD2	0.173535
LCE1C	0.173513
PADI6	0.173461
SFTPA1	0.173455
WIF1	0.173425
DPP10	0.17339
SDR9C7	0.173338
SLC4A9	0.173254
COL5A2	0.173133
PI16	0.173063
NCAM2	0.173051
GALNTL2	0.172995
SLC8A2	0.172993
CTRC	0.172894
PNMAL1	0.172703
COL3A1	0.1727
KCTD19	0.172648
PCDHGC5	0.172641
SERPINA3	0.172571
C11orf87	0.172364
ADH7	0.172331
SLC6A2	0.17231
CALCB	0.172192
C9orf152	0.172126
FAM154A	0.172061
OR2C1	0.172042
CXCL9	0.171923
IL26	0.17191
PDZRN4	0.171897
LRTM1	0.171863
FUT5	0.171708
DNAI2	0.171648
CCL20	0.171448
DPYSL4	0.171316
OBP2A	0.171293
TMEM213	0.171233
OXGR1	0.171216
KRT3	0.171209
OBP2B	0.171157
LHX9	0.171113
AMAC1L2	0.171092
ADCY1	0.171049
PLCE1	0.171037
SLC5A8	0.171022
VIPR2	0.170962
PRLR	0.170953
ERAP2	0.170921
PDE11A	0.17085
TCL1B	0.170805
OR2B6	0.170789
CLUL1	0.170749
ZNF80	0.170622
SULF1	0.170567
SLC26A8	0.170546
OLFM1	0.170385
NCR1	0.17029
SNAP91	0.170287
DBH	0.170255
CASP5	0.17024
HS3ST4	0.170193
IL1F9	0.170164
CAMK2A	0.170137
FOLH1B	0.170133
ACOXL	0.170076
CASR	0.170057
SLC7A10	0.170001
MMP7	0.169972
DCDC1	0.169905
ENPP1	0.169889
TM4SF4	0.16981
SLC13A2	0.169614
C5orf40	0.169597
HHIPL2	0.169554
TM7SF4	0.169341
OR10H1	0.169302
HIST2H3D	0.169266
MAPT	0.169199
ZNF835	0.169128
FOXA2	0.169071
C12orf42	0.16906
HOXD12	0.169046
GOLT1A	0.169038
KLK13	0.168983
SLC9A3	0.168894
MPV17L	0.168801
SLC5A12	0.168659
LRRIQ4	0.168604
FAM153A	0.168468
CHRNA7	0.168439
COCH	0.168423
ZNF704	0.168383
KLB	0.168338
GPC6	0.168329
C13orf36	0.168302
SP5	0.168223
MAP1B	0.168213
ONECUT1	0.16809
MSLNL	0.168005
HOXA7	0.167914
CCDC63	0.167898
GALNTL1	0.167785
HP	0.167723
NCCRP1	0.167697
PLCB1	0.167662
MTUS2	0.167616
ZFP42	0.167588
PAX1	0.167588
KERA	0.167521
GLYAT	0.167414
CNTN3	0.167272
NBPF1	0.167205
QRICH2	0.167198
RTL1	0.167179
FGL1	0.167131
FAM19A1	0.167017
GLB1L3	0.166959
PRG4	0.166929
GPR149	0.166884
ANKS4B	0.166757
IL21	0.166735
LHFPL4	0.166732
C8orf80	0.166682
C1QTNF9B	0.166515
C20orf186	0.166487
SLC5A4	0.166364
NR3C2	0.166294
RIMKLA	0.166276
TAS2R31	0.166269
TLX3	0.166262
HRC	0.166176
GDAP1L1	0.165964
SIGLEC6	0.165948
CLDN17	0.165923
NPPA	0.165909
SLC18A3	0.165611
C22orf43	0.16561
CILP2	0.1655
SLITRK1	0.165494
CXCL10	0.165461
COBL	0.165456
TMEM190	0.165394
PIWIL2	0.165305
CSDC2	0.165278
SV2C	0.16525
RPH3A	0.165182
KIF12	0.16513
CGB1	0.165071
RSPH10B2	0.165022
MS4A1	0.164936
KIAA1549	0.164834
FOXC2	0.164829
HTR7	0.164786
BRDT	0.164631
RHCG	0.164534
OBSCN	0.164496
SYT8	0.164386
CIB3	0.164367
EMR1	0.164299
LGR5	0.164249
LEFTY2	0.164122
PHACTR3	0.163971
OMP	0.163933
PCP4L1	0.163909
ATP13A5	0.163867
SERPINA11	0.163864
ADCY5	0.163856
ZNF415	0.163808
STMN2	0.163721
OR2A25	0.163706
GAP43	0.163647
C9	0.163531
KIAA1211	0.163518
ACCN1	0.163328
DUSP26	0.163263
CHD5	0.163246
TNFRSF13B	0.163189
OCA2	0.163167
SGCD	0.162911
CYP11A1	0.162871
HIST1H2AH	0.16287
FCRL3	0.162809
TIGIT	0.162803
LMOD2	0.1628
EEF1A2	0.162787
GRIN2C	0.162649
ECM1	0.162621
SMOC1	0.162553
C1orf227	0.162521
PLA1A	0.162272
KCNJ4	0.162241
GLI3	0.162219
ITGA8	0.162201
EPYC	0.162199
KLK3	0.162056
LAG3	0.162041
HAS2	0.162004
KCNS2	0.161968
CYP3A5	0.161931
SPERT	0.161896
STXBP6	0.161889
CCDC108	0.161846
SGCA	0.161844
C1orf65	0.161705
BNC2	0.161596
PNPLA1	0.161533
TMPRSS2	0.1615
FAM184A	0.161441
ADAMTSL1	0.161287
AMPD1	0.161248
TCERG1L	0.161191
CLCNKB	0.161175
CPA2	0.161149
PI3	0.161131
RET	0.161119
SLC6A20	0.161082
RIMBP2	0.160976
MMP21	0.160935
FAM151A	0.160884
COL10A1	0.160877
FIBCD1	0.160848
KCNJ12	0.160812
AMY2A	0.160794
UGT3A2	0.160773
ATP10B	0.160758
CMA1	0.160742
POPDC3	0.160668
NECAB1	0.160662
LINGO4	0.160644
PCDHB8	0.160634
CDH4	0.160631
CR1	0.160618
TEX19	0.160604
PRIMA1	0.160513
PLCH1	0.160512
CDH15	0.160462
DNAH7	0.160395
C16orf11	0.160337
WNT9B	0.160302
MACF1	0.160258
C12orf39	0.160195
TSPAN8	0.160173
PTPRM	0.160123
RPE65	0.160113
CPNE4	0.160087
GABRR1	0.160036
FAM69C	0.159805
SELE	0.159631
UGT1A6	0.159607
MPPED1	0.159549
INHBC	0.159539
CST11	0.159532
JPH2	0.159492
CYP4F12	0.159474
ZP1	0.159461
GAL3ST3	0.15944
LAMB4	0.159423
ADAMTSL3	0.159402
DUPD1	0.159381
TAS2R60	0.159227
ASCL4	0.15922
TCL1A	0.159191
FAM194A	0.15918
PKD1L1	0.159175
ADAMTS9	0.159095
ADAM12	0.159084
FLRT2	0.159079
RIPPLY2	0.159062
HGF	0.15894
AKAP12	0.158856
PPBP	0.158808
PPP1R1A	0.158774
NAT8	0.158684
ALS2CR11	0.158646
PIP	0.158594
IZUMO1	0.158523
GCOM1	0.158455
GALR2	0.158419
PTCHD2	0.158323
C9orf173	0.15832
ACSM5	0.158318
ADAMTS7	0.158242
KCTD16	0.158241
ABCC9	0.158126
CNGA3	0.158073
CYP3A7	0.158003
RXRG	0.157961
SYCP2L	0.157949
ALOX15B	0.157911
ANO1	0.157829
DRD1	0.157625
GREB1	0.157594
MYT1	0.157592
WDR52	0.157591
SLC32A1	0.157553
SLC26A9	0.157541
C4orf31	0.157501
KIAA1383	0.157448
LIX1	0.157415
TGM1	0.157369
PODXL2	0.157302
KCNIP1	0.157266
LYG2	0.15726
ODF3L2	0.15708
LGR6	0.156981
RBP4	0.156952
RP1L1	0.156844
EYA2	0.156805
HEPN1	0.156743
COL8A1	0.156727
RHO	0.156715
HTR2A	0.156712
SLC22A14	0.156577
ZNF880	0.156509
JAKMIP1	0.156474
BCMO1	0.156416
SLITRK6	0.156382
SPESP1	0.156284
GPC5	0.156283
GPR61	0.156277
CNR1	0.156211
BLK	0.156197
PCDH9	0.156157
LONRF2	0.156012
GAL3ST1	0.155986
CLEC4F	0.155934
A1BG	0.155858
LIPN	0.15585
POSTN	0.155727
CRLF1	0.155689
HTR6	0.155624
MYH14	0.155508
SV2B	0.1554
CRB2	0.155268
SLC2A5	0.155264
ST8SIA5	0.155227
ALDH1A2	0.155147
DPEP1	0.155141
PLUNC	0.155067
ESRRB	0.155052
FAM71F1	0.154776
LRRK2	0.154712
PHF21B	0.154705
DNER	0.154677
IQSEC3	0.154579
SLC10A1	0.15455
FCGR3B	0.15452
ZNF618	0.154435
RNASE10	0.154358
FOXI1	0.154357
FUT6	0.154319
PEBP4	0.154244
DLGAP1	0.154242
GALR1	0.154214
NID2	0.154187
IBSP	0.15412
PCDHGA12	0.154115
CHAD	0.154095
MKRN3	0.15407
C6orf97	0.154052
GLRA3	0.153887
GAL3ST2	0.153857
GPR156	0.153804
IGFL2	0.153693
PTGIS	0.153675
OTX2	0.15363
NXNL2	0.153603
CNTN2	0.1535
ZNF280B	0.153263
CDO1	0.153186
KCNJ10	0.153182
HSPB7	0.153147
LRRIQ1	0.153064
WBSCR17	0.153062
GATA3	0.153006
GPM6A	0.153006
ASB15	0.152965
C3orf43	0.152721
PSCA	0.152656
SPEF2	0.152607
CACNA1I	0.152604
ADAMTS2	0.152551
C4orf6	0.15238
SIGLEC8	0.152292
SLC12A7	0.152256
MYOT	0.152246
APOBEC2	0.152107
KCNT2	0.152016
COLEC10	0.151816
CEACAM5	0.151788
WAPAL	0.151683
TBX5	0.151567
ADH1C	0.151532
NPR3	0.151525
FRAS1	0.151464
ALX1	0.151443
PPFIA4	0.151231
TNC	0.151217
MMP3	0.151207
COL6A2	0.151205
KCNC1	0.151202
CR1L	0.151149
CXCR1	0.151133
CRCT1	0.151128
PIK3CG	0.151058
NR5A1	0.151037
SLC7A11	0.151024
NEBL	0.151013
PPP1R14D	0.150983
DDR2	0.150932
STXBP5L	0.15087
SPRR2E	0.150814
SLC22A3	0.150795
GPR39	0.150727
COL25A1	0.150679
SNTG2	0.150505
KCNK4	0.150474
C8orf42	0.150403
TNIK	0.150367
MPP4	0.150353
FOXP2	0.15027
LCP1	0.150248
GJD4	0.150238
LRRC66	0.150205
PGLYRP4	0.150201
GABBR2	0.150148
C6orf10	0.150148
PPAN-P2RY11	0.150118
JAKMIP3	0.150008
SCNN1A	0.149978
PTN	0.149915
DNAH3	0.149892
C2orf50	0.14982
TRPM1	0.149802
C1orf177	0.14973
BRCA2	0.14962
ST8SIA2	0.149561
INSC	0.149544
TMEM90B	0.149511
OR10H5	0.149479
ADAM19	0.149384
TEKT5	0.149295
GPR22	0.149285
ZNF667	0.149147
TNNI2	0.149103
GLB1L2	0.149024
PKNOX2	0.148995
OLAH	0.148983
C3orf24	0.148977
HLF	0.14895
HSF5	0.148936
OR2AE1	0.148606
PDE1C	0.148475
ENPEP	0.148432
ACER1	0.148415
S100Z	0.148356
KIAA1486	0.148335
IGDCC3	0.14825
BEND4	0.148188
ABCA7	0.148177
CALB2	0.148125
NELL2	0.148095
NSD1	0.14808
ABP1	0.148008
CHRNA2	0.147961
C6orf58	0.147844
CSRP3	0.147796
HKDC1	0.147761
ZNF418	0.147723
PRDM16	0.14765
ESYT3	0.147576
KIAA1324	0.147554
SLC22A11	0.147523
MYOM1	0.147522
CUBN	0.147497
KALRN	0.147435
GDF10	0.147261
C17orf47	0.147207
DLG2	0.147188
ZNF695	0.147186
HDC	0.147118
FAT1	0.147113
HIST1H2BD	0.147087
NPSR1	0.147029
PTCH1	0.147026
MMP27	0.147015
TCHHL1	0.146994
HIF3A	0.146896
MGMT	0.146874
C2orf40	0.146833
EN2	0.146717
PCDHGB4	0.146683
CYP46A1	0.146669
PON3	0.146665
SLC26A7	0.146616
PRKD1	0.146615
KIAA1244	0.14661
MACROD2	0.146558
PRSS27	0.146485
C8orf34	0.146275
HRH4	0.146194
PXDN	0.14605
PCDHGB1	0.14602
DMP1	0.145933
SFRP1	0.145731
LIFR	0.145725
GRM5	0.145581
NAALADL2	0.145573
CCBE1	0.145487
OLIG2	0.145467
C3	0.14541
ALDH1A1	0.145373
HAND2	0.145361
C1orf175	0.145266
CTSE	0.14521
UPK3B	0.145193
SLC14A2	0.145145
RGS6	0.145023
IMPG1	0.145011
HAO2	0.144964
MEF2C	0.144923
KIAA0802	0.14486
PURG	0.144833
GRIA4	0.144813
DYNC1I1	0.144804
ITGBL1	0.144776
OR6C70	0.144739
PAPPA	0.144684
GRM4	0.144669
CNGB3	0.144664
HDAC9	0.144598
TRIM49	0.144563
DRD5	0.144449
TTC24	0.144368
LUZP2	0.144336
ADRA2A	0.144268
ADAMTS15	0.144224
ITSN2	0.144218
PACRG	0.144211
LRRC15	0.144176
LRG1	0.144122
HIST1H2AD	0.144061
FOS	0.144057
DOCK2	0.143929
RAG1	0.143883
ZFR2	0.143865
GIPR	0.143545
ENPP5	0.143512
AKR1B10	0.14349
PSORS1C2	0.143481
KRT16	0.143443
COL15A1	0.143367
SPEG	0.143353
TMPRSS7	0.143348
PIP5K1B	0.143332
TMEM132E	0.143315
CHRNB4	0.143298
STRA6	0.143263
NRXN3	0.143211
TKTL2	0.143066
AHSG	0.143059
NPTX1	0.142975
CDKL2	0.142954
HMGCLL1	0.142946
ZNF556	0.142837
STEAP2	0.142778
ALOX12	0.142767
TEP1	0.142687
CD248	0.142672
THEG	0.142559
PLIN1	0.142548
KIAA1751	0.142525
LGI3	0.142472
PDLIM3	0.142306
ZG16B	0.142294
ROPN1	0.14228
HHATL	0.142261
DOK7	0.142242
CLCNKA	0.142219
C4orf26	0.142184
SCARA5	0.142139
CD1E	0.142137
SLCO1C1	0.141898
BTBD16	0.141841
ZNF608	0.141777
C12orf50	0.141768
ZDHHC19	0.141739
SORCS2	0.141727
PDIA2	0.141664
FSD2	0.141644
SCG2	0.141532
EPHB1	0.141513
ODZ2	0.14147
TRIM67	0.14144
MYOCD	0.141416
CYP7B1	0.141252
PCDHGB2	0.141178
AQP2	0.141167
ENTHD1	0.141122
MED12L	0.141101
HSD17B2	0.141014
NPC1L1	0.140959
ANKRD55	0.140933
ECEL1	0.140897
FBN1	0.140888
PHYHD1	0.140867
CHRDL2	0.140862
ART3	0.140862
LAIR1	0.140761
CACNA2D1	0.140712
RRH	0.140706
CFHR1	0.140701
THRSP	0.140685
IVL	0.140639
DLGAP2	0.1406
PCDHGA3	0.140595
ODZ3	0.140564
MAP3K13	0.140523
CADPS	0.140494
EPHA4	0.140318
ZNF844	0.140226
GREM2	0.140163
TRIM15	0.140127
AFP	0.140096
EMX2	0.14004
CPN2	0.140007
NPTX2	0.139852
C9orf131	0.139795
C4orf19	0.139737
ZNF737	0.139732
PLA2G4F	0.139589
MIA	0.139514
PENK	0.139403
SEMA5B	0.139363
DPPA2	0.139327
POU2F2	0.139259
TMC4	0.139249
TNNT2	0.13911
SERPINA5	0.139085
TLN2	0.139065
CACNA1E	0.139051
MYH10	0.138998
TEX101	0.138975
MAMDC4	0.138915
GABRR2	0.138902
PRPS1L1	0.138869
USH1G	0.138735
TUBB4Q	0.138713
ZNF878	0.138658
GAS2L2	0.138608
TDO2	0.138578
INSM2	0.138571
AHNAK2	0.138486
PADI1	0.13848
FCRL5	0.138468
ACTA1	0.138399
NKX3-2	0.138335
ZNF334	0.138328
ITIH3	0.138311
ADIPOQ	0.138236
SLC8A3	0.138204
KCNA3	0.138197
LDHC	0.138188
SLC10A4	0.13817
MYOZ3	0.138043
C12orf71	0.137985
NBPF10	0.137983
MARCO	0.137974
AIPL1	0.137867
GPR182	0.137867
MEGF11	0.137837
KLHL38	0.137835
LRRC17	0.137776
ABCA6	0.137762
WNT2	0.137668
SLCO2B1	0.137623
IL1F8	0.137611
MS4A3	0.137603
LYPD6B	0.137569
GAL	0.137556
ACVR1	0.137517
APOD	0.137419
CPNE9	0.137412
CACNA1D	0.137394
PTCH2	0.137283
SPRED3	0.137279
[truncated: 10,516 more rows]
