# Supplementary material for: New Analysis Framework Incorporating Mixed Mutual Information and Scalable Bayesian Networks for Multimodal High Dimensional Genomic and Epigenomic Cancer Data
Source: Front Genet. 2020 Jun 18;11:648. doi: 10.3389/fgene.2020.00648 (PMC7314938; doi:10.3389/fgene.2020.00648)
Supplement: Supplementary file 5 [file Table_5.XLSX]

## Sheet: STES_TS_gene_MI_2_12_2019
MUC17	0.282276
MUC6	0.23914
IVL	0.223223
CA4	0.220948
TMPRSS11A	0.217591
APOB	0.212206
PCDHA13	0.211119
CSMD3	0.207098
MUC5B	0.206837
FLG	0.206641
BNC1	0.204157
MUC2	0.202602
FREM2	0.202573
LMOD2	0.200862
TRPM3	0.20041
A2ML1	0.199472
ADH7	0.199169
SERPINB11	0.199111
CNTNAP4	0.199074
MUC16	0.198652
ZNF716	0.197747
KCNV1	0.196739
CRCT1	0.196179
ABCA13	0.196012
PNLIPRP3	0.195237
SBSN	0.192847
FOXG1	0.18948
CSMD1	0.18932
ADAMTS19	0.188739
DMBT1	0.188712
MYBPC1	0.185772
MYO18B	0.185292
LIN28B	0.18489
FBN3	0.184723
MUC4	0.184519
GPR98	0.184058
LRRC7	0.182417
SPRR2A	0.182263
PAX1	0.182156
RIMS1	0.182002
SERPINB13	0.181196
KRT6C	0.180997
GABRG2	0.180856
LIPF	0.180751
ZAN	0.179547
CWH43	0.178518
KRT1	0.178408
IRX4	0.178348
UNC5D	0.178181
SYT16	0.178089
LOC100190940	0.178073
ADAMTS20	0.177943
SLC1A6	0.177928
PNLDC1	0.177527
LRRIQ1	0.177391
CNTNAP5	0.17738
PGC	0.17598
SOX1	0.175809
CFHR1	0.17578
SPAG17	0.175522
SLC12A1	0.175154
DCT	0.174983
KRT78	0.174822
PCDHA1	0.174667
NELL1	0.174339
DPP6	0.17415
KRT24	0.174143
TRIML2	0.173776
TPTE	0.172678
KCNA10	0.17266
DSG1	0.172569
KPRP	0.172536
DUSP27	0.172426
LHCGR	0.171945
RPL10L	0.171794
GABRA1	0.171559
HTR4	0.171337
NDST4	0.170878
CHRNA4	0.169793
AKNAD1	0.168854
ZIC4	0.168611
MYO1A	0.168537
AGBL1	0.168493
MYADML	0.168452
FMN2	0.167576
TCHHL1	0.167546
CPA1	0.167543
SLC18A3	0.166745
TMPRSS11B	0.166639
PAX2	0.166559
NEUROD1	0.166414
DDI1	0.166387
LRRC18	0.166277
LCE3E	0.166063
IRX1	0.165657
SLC7A14	0.165488
CFTR	0.165186
OCA2	0.165154
ABCG8	0.164986
ZIC1	0.164933
KCNJ4	0.16493
KRT14	0.16485
TFAP2B	0.164723
ACTN2	0.164567
REG3A	0.164412
ABCA12	0.164218
CHRM2	0.164212
CACNA1S	0.164047
PCLO	0.163955
MMP27	0.163889
RBM46	0.163714
HAVCR1	0.163648
LIPN	0.163517
AGR3	0.163514
MYBPH	0.163451
PLCZ1	0.162895
C4orf6	0.162488
TACR3	0.162449
RFX6	0.162106
CTNNA2	0.16171
SOHLH2	0.161665
DPP10	0.161656
ANKRD26P1	0.161653
FETUB	0.161629
MYH4	0.161281
NETO1	0.161229
SLC6A19	0.161145
FAM55A	0.161066
GABRG3	0.161058
PPEF2	0.161036
C15orf2	0.160986
AKR1D1	0.160844
ASTN1	0.160746
SMYD1	0.160591
SLCO1B3	0.160479
GALNTL6	0.160477
SLITRK3	0.160376
CYP2F1	0.160321
MYL3	0.160279
FGL1	0.160145
EN1	0.159925
CCDC108	0.159868
FSTL5	0.159666
DRGX	0.159527
POU3F2	0.159396
PCDHA12	0.159378
PTPRQ	0.159353
TRPV5	0.159348
EPGN	0.159288
C2orf78	0.158872
PADI3	0.158859
SERPINI2	0.158753
LCE3D	0.158748
CNGB3	0.158745
BAGE2	0.158663
TRHDE	0.158627
ROS1	0.158446
CNTNAP2	0.158444
THSD7B	0.15827
KLK15	0.158194
CLCA4	0.158063
CPS1	0.158009
BRDT	0.157834
CCDC155	0.157798
SCN2A	0.157795
FOXD4L5	0.157675
COL2A1	0.15757
MRGPRX3	0.157421
SLCO1B1	0.157154
CRX	0.157062
ALPP	0.156887
CYP3A43	0.156852
SYCP2L	0.156593
TCERG1L	0.156462
LPA	0.15645
DCHS2	0.156355
APOC3	0.156316
ATP4A	0.1562
SPRR2F	0.15618
KRT3	0.156156
CD5L	0.156124
BAI3	0.156088
ERBB4	0.155845
KCNQ2	0.155636
KCTD8	0.155559
TBX5	0.155553
FOXN1	0.155548
SLITRK5	0.155286
DEFA5	0.15517
PKHD1L1	0.154892
DNAH2	0.154652
SCN7A	0.15446
KHDRBS2	0.154397
KRT31	0.154323
CLEC4C	0.154164
S100A7A	0.154116
CR2	0.153902
GPR87	0.153852
RPTN	0.15378
C9orf79	0.153725
NKX6-2	0.15368
ABCC8	0.153544
KCNA4	0.153507
AGXT2	0.153337
AADACL2	0.15328
HCN1	0.153274
SORCS1	0.153176
FER1L6	0.152933
NEU2	0.152639
RBPJL	0.152613
NKX6-3	0.15261
C6orf118	0.152548
PPP3R2	0.152427
CCNA1	0.152348
GC	0.152297
XIRP2	0.152257
OPRM1	0.152201
CA1	0.151872
KRT75	0.151775
ATP12A	0.151711
SERPINB4	0.151667
POU3F3	0.151611
HRG	0.151525
KRTDAP	0.151489
PRUNE2	0.151481
CLEC4M	0.151387
RIMS2	0.151267
C6orf58	0.151163
TPTE2	0.151061
FOXE1	0.151041
CELP	0.150813
SLC36A2	0.150766
MGAT4C	0.150682
GRID2	0.150594
MYT1L	0.150565
GABRA2	0.150544
SLC6A11	0.15036
ATP13A5	0.150095
HTR1E	0.150035
PIWIL1	0.149953
MYO3A	0.14979
PCDHA4	0.14973
PRKCG	0.149609
DPPA4	0.149577
ADAM30	0.149333
PAX3	0.149292
KCNA1	0.149282
SLC28A2	0.149279
CNTN1	0.14915
CTNND2	0.149112
HIST1H2BB	0.149049
VSX2	0.149042
ZFP42	0.148741
MIOX	0.148725
F2	0.148567
GLYAT	0.148522
DSG4	0.148509
EPHA5	0.148278
PTCHD3	0.14824
2019-09-12	0.148179
SRRM4	0.148128
PCDHA7	0.147971
OR10H1	0.147906
GABRB1	0.147857
FAM169B	0.147851
ABCC12	0.147795
SELV	0.147776
FAM71E2	0.147723
RAD51AP2	0.147649
COL19A1	0.147604
PTPRT	0.14758
FBXO47	0.147576
KRT2	0.147575
SPEG	0.147437
NRXN1	0.147435
PTPRZ1	0.147402
CLCNKB	0.147357
C12orf56	0.14721
KCNJ3	0.147175
SLC22A11	0.147137
ORM1	0.14712
SLC6A10P	0.147046
FRMPD2	0.147023
POU6F2	0.14695
TRIM71	0.146929
SLC26A3	0.1467
DSCAM	0.146632
CDH10	0.146631
OLIG2	0.146613
GABRG1	0.146608
PCDHA5	0.146586
RSPH6A	0.146486
DNAH11	0.146478
A2BP1	0.146445
T	0.146433
SLC9A4	0.146336
NTSR2	0.146297
SPRR2D	0.146216
FMO6P	0.146088
PRMT8	0.145954
CCDC135	0.145879
TBC1D3P2	0.145848
CACNG7	0.145735
HS3ST4	0.145732
KLK5	0.145606
SPRR2E	0.145581
APOH	0.1455
AMY2A	0.14545
MBL2	0.145434
PRLHR	0.145432
UGT3A1	0.145382
OTOP1	0.145307
RALYL	0.145295
CLDN6	0.145167
HFM1	0.145079
FTCD	0.145013
C8B	0.145
2019-09-14	0.144946
TBX20	0.144881
CEACAM18	0.144702
SNTG2	0.144649
GP2	0.144485
ROBO2	0.144387
OR2B2	0.144387
MC4R	0.144252
NLRP5	0.144182
XKR7	0.144175
C7orf65	0.14412
SLITRK1	0.144077
C1QL2	0.144009
CLCA1	0.143993
KRT77	0.143938
POM121L2	0.143776
KRT6A	0.143712
TRIM72	0.143586
WDR49	0.143495
TRIM63	0.143448
GALNT8	0.143253
OR2AE1	0.143154
CYP4F2	0.143146
MPPED1	0.143101
ACSM2A	0.143046
TKTL2	0.143039
SALL3	0.142985
PCDHA11	0.142951
OTOP3	0.142914
SEMG2	0.142894
DUSP13	0.142881
CCDC33	0.142874
TMPRSS11F	0.142737
PGA5	0.142626
CTNNA3	0.142576
PKHD1	0.142513
MDGA2	0.142362
LRRC43	0.142315
PCDHA6	0.14227
OR2W3	0.14226
CRNN	0.142203
SPINK7	0.142177
FGA	0.142146
SDR9C7	0.142126
UNC13C	0.141969
OR4C6	0.141937
SOHLH1	0.14185
SPHKAP	0.141713
RTP2	0.141702
KCNH5	0.141695
REG3G	0.141661
FRAS1	0.141597
CNTN5	0.141526
AFP	0.141521
MTTP	0.141507
ALX1	0.141488
DNAI2	0.141464
CYP4F8	0.141405
SLC13A2	0.141369
SGCZ	0.141359
SLC17A4	0.141329
CLDN8	0.141308
FAM55D	0.141279
RHCG	0.141075
SPOCK3	0.141064
NLRP11	0.140974
ALLC	0.140857
FUT5	0.140843
PLA2G12B	0.140839
SPTBN4	0.1408
NLRP4	0.140771
PRB2	0.140739
EPHB1	0.140729
ERN2	0.140724
EPHA8	0.140719
MYH7	0.140716
FLG2	0.14067
AMTN	0.14063
NALCN	0.140576
GABRA5	0.140549
KCNH6	0.140522
SORCS3	0.140251
HCRTR2	0.140227
OR5K2	0.140174
CYP4A22	0.140167
FAM154A	0.140147
TMEM132D	0.140061
OR9Q1	0.14005
CYP4Z2P	0.140045
C14orf105	0.139998
IRX6	0.139951
SIX3	0.139937
C11orf85	0.139905
TMC5	0.139893
RIMBP2	0.139845
C3P1	0.139741
QRFPR	0.139672
S100A7	0.139615
LRFN2	0.139545
LHX9	0.139543
ALPI	0.13946
SVOPL	0.139428
GLRA1	0.139415
PAPPA2	0.139413
CCDC60	0.13936
C6	0.139338
CRP	0.139151
MUC12	0.139086
PRB4	0.139075
ADAM21P1	0.13904
DDX4	0.139
KRT32	0.138956
LHX3	0.138948
TGM5	0.138935
SLC22A9	0.138888
OR10Q1	0.138815
NCR2	0.138773
VWA5B1	0.138766
NBPF4	0.138724
LRTM1	0.138694
NLRP14	0.138543
PCDH9	0.138495
LMAN1L	0.138444
CRISP3	0.138408
NTRK2	0.138346
PAX4	0.138196
RBP3	0.138109
GHRHR	0.138042
TF	0.137965
RYR2	0.137886
KRTAP5-10	0.137762
PNLIPRP2	0.137751
EGF	0.137719
CCDC42	0.137697
PCDHA9	0.137671
CDH12	0.137642
SALL1	0.137605
RPE65	0.137597
SLC18A1	0.137552
NRXN3	0.137521
FAM153B	0.137516
FLNC	0.137514
MYOC	0.137503
C6orf25	0.137374
ADCYAP1R1	0.137366
NEFL	0.137349
ATP4B	0.137325
CALML5	0.137316
CAGE1	0.137271
KRT39	0.137258
ITGAD	0.137158
PCDHA10	0.137025
SOX14	0.136952
C4orf26	0.136933
C1orf87	0.136913
FCGBP	0.136907
NKX2-5	0.136861
SCAND3	0.13685
ZSCAN10	0.13682
DNMT3L	0.136808
FOXN4	0.136799
DRD5	0.136785
C1orf94	0.136717
MUSK	0.136566
LGR6	0.136561
ADCY2	0.136498
NPHS1	0.136471
GPR12	0.136443
CCDC67	0.13643
OLFM3	0.136421
CLCNKA	0.136401
CTSE	0.136216
C2orf71	0.136178
TRPM6	0.136101
RNASE3	0.136033
UMODL1	0.135985
BMP3	0.135939
MAS1L	0.135859
C3orf20	0.135853
HGFAC	0.135743
BPIL1	0.1357
SCNN1G	0.135682
RXFP3	0.135584
KNG1	0.135465
CUX2	0.135272
HBD	0.135178
ABCB5	0.135155
PNLIPRP1	0.13511
SLC30A8	0.135082
PHOX2A	0.135069
C1orf173	0.135029
CNTN3	0.134978
FAM184A	0.13494
UGT2B10	0.134843
MYH6	0.134621
UPP2	0.134303
INSL4	0.134261
NBPF7	0.134227
C20orf70	0.134172
VSTM2A	0.134116
C7orf16	0.134088
PIK3C2G	0.134081
ASPDH	0.134067
HRNR	0.13405
MMP20	0.134031
GCM2	0.133985
FAM187B	0.133876
VWA3A	0.133705
C1orf168	0.133666
SLC6A15	0.133655
GKN2	0.133603
PROX1	0.133589
CNGB1	0.133578
C13orf16	0.13356
CACNA1B	0.13354
ANKRD30B	0.133521
CALML3	0.133511
LRRTM3	0.133478
OR1J4	0.133387
TDRG1	0.133291
OTOP2	0.133284
IGFN1	0.133233
SCGB1A1	0.133219
PROKR1	0.133214
KLK4	0.13321
CPO	0.133178
TAC1	0.133153
REG1B	0.133121
SLC22A10	0.133043
CARD18	0.133042
TRPM5	0.133024
CRYAA	0.133017
PTH2R	0.132983
DNAH8	0.132958
CPA5	0.132926
HCN4	0.132894
PKP1	0.132885
TPO	0.132862
CARTPT	0.132854
OR11H4	0.132783
SLC6A13	0.132783
MKRN3	0.132738
HYDIN	0.132706
PCDH20	0.132704
APOL5	0.132609
MAG	0.132574
ACTL8	0.132521
IQCF1	0.132442
HEMGN	0.132397
TRDN	0.132388
TCHH	0.132376
SYT10	0.132326
SLC5A8	0.132273
FUT9	0.132242
NPFFR2	0.132163
PRODH2	0.13215
FAM83C	0.132121
HFE2	0.131935
SLC39A12	0.131867
ASB15	0.131827
POU4F3	0.131826
GOLGA6B	0.131819
LHX8	0.131732
MRGPRX2	0.13171
GYS2	0.131705
SPRR3	0.131692
ARMC3	0.131656
C4BPB	0.13158
KRT20	0.131573
GRIN2B	0.131555
EFCAB3	0.131518
SPRR1A	0.131497
KRT23	0.131376
ZMAT4	0.131346
SLC4A1	0.13127
CASR	0.131168
CCDC158	0.131138
C3orf43	0.131071
CYP4B1	0.131051
ACER1	0.130965
FGF3	0.130946
PCDHAC2	0.13091
ASB4	0.130905
RYR1	0.130891
PAH	0.130859
CR1L	0.130755
ABCC13	0.130748
AQP12A	0.13072
SLC35F4	0.130686
PRSSL1	0.130679
FSD2	0.130672
MS4A10	0.130663
APOA4	0.130611
C8orf12	0.130599
PRSS50	0.130544
SLC24A2	0.130541
SLC6A3	0.130508
FGF23	0.130371
RETNLB	0.13037
GLP2R	0.130325
UROC1	0.130318
RNASE13	0.13029
WDR87	0.130194
OR5M11	0.130172
STON1-GTF2A1L	0.130068
OPRD1	0.130052
PGLYRP3	0.129909
CBLN1	0.129879
AGXT2L1	0.129874
GCG	0.12981
KRT84	0.129806
KIR3DL1	0.129757
TEX15	0.129754
LCE1E	0.129693
C4orf50	0.129655
FAM71C	0.129588
FGG	0.129561
FOLR3	0.129484
KRT12	0.129482
FOXI2	0.129371
HIST1H1A	0.129329
ZNF750	0.129318
CRHR1	0.129311
CEL	0.129265
TMC1	0.129226
TMEM196	0.129153
DHRS4L1	0.129121
OGDHL	0.12899
SLC6A2	0.128938
ABCB11	0.12889
SCN4A	0.12886
KRT34	0.128855
WIF1	0.128814
CCDC83	0.12869
WDR72	0.128685
C10orf71	0.128634
EPB42	0.128611
ATP1A4	0.12861
RGS22	0.12859
GBX1	0.128465
FGB	0.128441
TOX3	0.128435
KLRG2	0.128403
UNC80	0.128384
CLVS2	0.128337
FAT3	0.128295
CASP5	0.128195
CLC	0.128125
HSD3B1	0.127973
IZUMO1	0.127961
TBR1	0.127953
HS3ST6	0.127949
KRT6B	0.127934
LCN8	0.127924
NPBWR1	0.127911
AQP2	0.127901
CCL25	0.127844
SLC44A4	0.127827
CACNG1	0.127772
GLB1L3	0.127725
SLC22A7	0.127703
CYP4F11	0.127691
NEBL	0.127676
NLRP10	0.127667
NPY5R	0.127664
NOX5	0.127521
FOXI1	0.127518
ALOX15	0.127442
ASB5	0.127428
CLLU1OS	0.127361
TNR	0.127329
OR10A4	0.127246
PTPRD	0.127244
RASGEF1C	0.127212
ALOX12B	0.127128
MRGPRD	0.127126
MYPN	0.12712
CYP2A6	0.127078
WDR69	0.127066
TBX4	0.127009
MYH15	0.126953
RTL1	0.126949
DNAJB3	0.126895
C8A	0.126815
PPFIA2	0.126684
PCDH8	0.126618
NGB	0.126618
OR56B1	0.126553
SLC9A11	0.126546
IL1F9	0.126525
LPO	0.126493
PCDH10	0.126462
GRIK4	0.126422
TUBB4Q	0.126351
GPRC6A	0.126258
KIR2DS4	0.126243
OR13J1	0.126215
SERPINB10	0.126199
ADRA1A	0.12616
MYBPC3	0.126135
C12orf77	0.126094
CYP1A1	0.125983
REG1A	0.125945
C2orf39	0.125902
CEACAM16	0.125891
NWD1	0.125869
HMX3	0.125841
NLGN1	0.125775
ITLN2	0.125771
MYBPC2	0.125746
ADAD2	0.12557
DRD2	0.125543
ITLN1	0.125515
NPHS2	0.125501
COL11A1	0.125437
CPNE6	0.12539
NCAM2	0.12538
CACNG6	0.125378
DAO	0.12535
KRT27	0.125286
FAM71A	0.125279
TTC24	0.125171
GUCA2A	0.125171
MSLNL	0.125155
CYP26A1	0.125146
OVCH1	0.125092
CYP17A1	0.125075
C9orf11	0.12507
TRIM55	0.125041
ZPBP2	0.124929
SPATS1	0.124885
FLRT2	0.124877
OCM	0.124863
KCNMA1	0.124808
ZNF536	0.124757
FAM135B	0.124749
ANKRD34B	0.124748
CYP4A11	0.12474
SGCG	0.124678
CECR2	0.124678
SERPINA11	0.124658
NEB	0.124544
SPAM1	0.124529
ASPG	0.124522
KLK8	0.124481
GIP	0.124455
DMRT1	0.124428
RLBP1	0.124385
C17orf77	0.124375
USH1C	0.124338
HHIPL2	0.124327
LRRC14B	0.12426
GKN1	0.124211
WNT7A	0.124118
PSMA8	0.124068
KRTAP4-1	0.124011
COX8C	0.123984
HIST1H4K	0.123927
OR52B2	0.12387
C13orf36	0.123849
TINAG	0.123783
GRM5	0.123713
CACNA1E	0.123544
PKLR	0.123536
TMEM40	0.123522
ZFP57	0.123521
KIAA0408	0.123496
SLC5A7	0.123464
AZU1	0.12333
BAI1	0.123316
ADH1A	0.123299
C1orf110	0.123288
SERPINA10	0.123286
TUBBP5	0.12327
CSTL1	0.123231
NT5C1A	0.123224
TBC1D29	0.123214
IGLL1	0.123209
TRPA1	0.123195
C10orf90	0.122943
EPS8L3	0.122943
AKR1B15	0.122928
DCDC1	0.122901
FREM1	0.12284
F11	0.122831
IGSF10	0.122828
CA6	0.122796
DPYS	0.12278
MYLK	0.122766
DUOX2	0.122761
LGSN	0.122724
FLJ34503	0.122713
RHAG	0.122664
RP1	0.122635
TGM3	0.122632
GRIA4	0.122622
PCDHA3	0.122578
KIR2DL1	0.122468
SLC4A10	0.122431
DPYSL5	0.122403
KIRREL2	0.122396
ZIM2	0.122389
SCEL	0.122369
ORM2	0.122339
IL1F5	0.122221
EPHA6	0.122153
POU4F1	0.12215
LCT	0.122089
INSRR	0.122072
PRSS48	0.122061
SSTR3	0.122051
LAMA1	0.122014
ZAR1L	0.121998
CDH18	0.121889
ZNF705A	0.121881
LCE1C	0.121849
PZP	0.12184
WFDC5	0.121746
TCP11	0.121736
SNX31	0.121719
SETBP1	0.121678
2019-03-10	0.121623
GRIA2	0.121528
ISM2	0.12151
B4GALNT2	0.121502
SEBOX	0.121487
HOXD13	0.121478
SLC7A10	0.12145
OR1J1	0.121275
FAM5B	0.121189
GBP6	0.12117
C4BPA	0.121125
HORMAD1	0.121103
FAM182A	0.121082
OR2L13	0.121045
RBMXL2	0.121038
CTRC	0.121019
RFPL1	0.120972
MYH11	0.120961
PDILT	0.120892
SLC22A8	0.120888
GIF	0.12087
STOML3	0.120846
PRSS1	0.120621
AQP8	0.120553
APOA5	0.120502
ZSCAN1	0.120451
IFITM5	0.120398
CEACAM8	0.120336
EPO	0.120313
LGI1	0.120268
C14orf180	0.12022
AHNAK2	0.120212
CACNG3	0.12017
C14orf39	0.120165
HSD3B2	0.120106
BEST3	0.120089
FBXO40	0.120041
PRDM7	0.120004
SLC39A5	0.120001
ESPNP	0.119999
TCL6	0.119983
TTR	0.119964
C16orf11	0.119963
HOXC12	0.119953
CHRNA2	0.119934
ACTL7B	0.119887
LRTM2	0.119828
CCDC37	0.119806
OR2D3	0.119787
CYMP	0.119678
SLC22A2	0.119668
SLC24A5	0.119624
APOC4	0.119413
PROP1	0.119347
PLD5	0.119304
NR2E1	0.119284
MYT1	0.119255
TSPAN16	0.119248
SULT2A1	0.119203
KLK12	0.119154
IL31	0.119089
SSPO	0.118997
FAM5C	0.118972
GPC5	0.118938
UNC45B	0.118905
RFPL2	0.118905
NOS1	0.118901
TSSK1B	0.11886
CCKAR	0.118827
SPINK5	0.118738
FNDC7	0.118737
ANKRD34C	0.118686
AKR1B10	0.118648
CA10	0.118615
CMTM5	0.118579
C20orf26	0.118567
TRIML1	0.118536
CYP26C1	0.118476
TBC1D26	0.118397
IL21	0.118372
PCDH15	0.118348
XDH	0.118328
VN1R5	0.118289
GALNT13	0.118276
NPSR1	0.118257
ANKRD33	0.118236
ADAM20	0.118228
COL20A1	0.118211
G6PC2	0.11812
GAL3ST3	0.118114
ABCA3	0.11811
CPA2	0.118015
ASAH2	0.117963
OR7A5	0.117949
FGF22	0.117922
LMX1A	0.117891
TMOD4	0.117886
TNC	0.117882
SCN5A	0.117852
CPB2	0.117844
TMEFF2	0.117796
SYNPO2	0.117788
GSG1L	0.117788
KLK9	0.11776
GPR78	0.117687
C1orf105	0.117676
TLX3	0.117666
KRTAP5-5	0.117658
CLEC3A	0.117519
SAMD7	0.117502
CLEC9A	0.117494
HBQ1	0.117478
KLHL14	0.117473
TMPRSS11D	0.117447
WDR64	0.117438
EXD1	0.117436
SH3GL3	0.117431
KCNC2	0.117398
UGT1A7	0.11737
TAS2R60	0.117364
HOXB13	0.117324
FOXB1	0.117281
HCRT	0.117258
FABP1	0.117223
CADPS	0.117187
ABI3BP	0.117159
WNK4	0.117117
LRRC3B	0.117107
RPL3L	0.117099
CNPY1	0.117063
RFPL4B	0.117009
WBSCR28	0.116993
RHO	0.116988
FAT2	0.116981
OR52W1	0.116977
SLC17A8	0.116957
GRIK2	0.116927
ADAM29	0.116921
C6orf222	0.116915
CELA3A	0.116912
DSPP	0.116856
C12orf40	0.116848
CCDC144NL	0.116835
PNMT	0.116821
PCDHB8	0.116783
KCNK2	0.116736
MEP1B	0.116725
KANK4	0.116714
DDX25	0.1167
CXADRP3	0.116651
LCNL1	0.11664
FAM123C	0.116638
IGF2BP1	0.116608
WDR17	0.116422
HAO2	0.116415
GRM7	0.116357
RNASE10	0.116345
OPTC	0.116333
HAND1	0.116249
TAGLN3	0.116221
ODF3	0.116178
TCTE1	0.11617
NEUROG2	0.116161
GALR1	0.116154
PVALB	0.116135
C20orf114	0.116126
OPRK1	0.116106
PCDH7	0.11607
C3orf30	0.116063
ATP10B	0.116039
DLK1	0.11598
INSM2	0.115949
ANO4	0.115948
NELL2	0.115939
POM121L4P	0.115932
FRMD1	0.115926
PRDM13	0.115883
LGR5	0.115875
TMPRSS7	0.115853
ADAM23	0.115828
TTLL6	0.115797
CYP2A7	0.115791
BMP5	0.115769
SLIT2	0.115728
MMRN1	0.11565
BOLL	0.115641
OTP	0.11561
ZNF648	0.115564
HTR3C	0.115561
AKR1CL1	0.115529
RGS7	0.115482
ABHD12B	0.115451
LOC642587	0.115425
TTPA	0.115405
NR1H4	0.115369
RBP2	0.115359
GNG13	0.115198
PCDHAC1	0.115182
ATOH1	0.11517
VIP	0.115149
KLK13	0.115147
AMAC1	0.11511
CACNG8	0.115094
GPR123	0.115088
NRG1	0.115074
TMEM95	0.115062
MUC15	0.115045
RDH8	0.115033
WT1	0.115011
SLC26A7	0.115011
MYH13	0.115009
PHGR1	0.115002
GDF6	0.114996
CGA	0.114946
VWDE	0.114938
SYT4	0.114919
AP3B2	0.114912
MEPE	0.114867
DPEP3	0.114855
TG	0.114841
CES7	0.114817
SLC2A2	0.114784
MGAT5B	0.114751
SERPINB3	0.114747
NEUROG3	0.114739
SERPINA4	0.114721
MOG	0.114705
SCN1A	0.114702
SNAP91	0.114667
KRT36	0.114639
SNORA72	0.114604
SERPINA6	0.114583
EPYC	0.114571
IGDCC3	0.114505
DBX2	0.114495
C10orf27	0.114493
NKX2-2	0.114472
C9orf128	0.114419
CHGB	0.1144
CCDC27	0.114368
KLK2	0.114342
GRM3	0.11434
C9	0.114333
KCNJ6	0.114304
OR2H2	0.114245
KRT13	0.11421
SLC8A2	0.114205
LRRTM1	0.114176
KRT4	0.114106
AIRE	0.114037
C7orf34	0.114016
COL6A6	0.113998
CHD5	0.113975
AMPD1	0.113926
BTNL2	0.113882
FAM123A	0.113875
PSG9	0.113874
NINL	0.113865
C12orf54	0.113816
FLJ43860	0.113776
MYO7B	0.113703
HIST2H2AB	0.113691
CNGA3	0.11366
HEPACAM	0.113656
SLC22A25	0.113624
KIF1A	0.113587
COL11A2	0.11357
NR5A1	0.113556
KRT72	0.113543
CRISP2	0.113537
F5	0.113527
VSTM1	0.113515
SCN9A	0.113466
ANKRD7	0.113437
ALDH1L1	0.113432
ANKFN1	0.113425
PCSK2	0.113424
SLC14A2	0.113387
CLRN3	0.113383
STMN4	0.113382
SLC25A31	0.113365
SST	0.113347
IGFBP1	0.11327
CLCN1	0.113199
GBP7	0.113182
UGT2B11	0.113169
SPINLW1	0.113146
DNASE2B	0.113138
PGM5	0.113134
SEMA6D	0.113082
CAPNS2	0.113041
ADIPOQ	0.113039
PCDHA8	0.113035
SERPINE3	0.113017
NMUR2	0.113011
KIR2DL3	0.113005
PRKAG3	0.112966
MYOZ2	0.112931
HSPB3	0.112926
OR10AD1	0.112887
ADCY10	0.112858
MORN5	0.112856
C2orf57	0.11282
ADARB2	0.112809
C5orf60	0.112802
DLGAP1	0.112683
ARHGDIG	0.112657
SNURF	0.112646
GRIA1	0.112636
POU5F2	0.112634
IL5RA	0.112603
OR1K1	0.112578
RPRML	0.112515
MED12L	0.112507
SIGLEC1	0.112498
C6orf15	0.112495
C20orf186	0.112429
CALY	0.112407
TREML4	0.112365
C1orf65	0.112324
TRPM1	0.112299
PRR25	0.11223
DCDC2	0.112204
LY6G6F	0.112202
FNDC1	0.112192
REN	0.112178
DKK1	0.112158
C14orf115	0.112139
MUC21	0.112127
OR6S1	0.112115
PAPL	0.112098
OR2C1	0.112098
DCST1	0.112083
ROR2	0.112053
GJD2	0.112024
NEFM	0.112022
IL22	0.112013
ADAMTS18	0.111984
KRT71	0.111975
VWC2	0.111951
FOLH1B	0.111944
NRSN1	0.111926
POU1F1	0.111858
DCC	0.111852
WFIKKN2	0.111851
ELANE	0.111782
HNF1B	0.111767
MYBPHL	0.111763
CATSPER1	0.111754
TEPP	0.11174
PCK1	0.111709
LGALS9B	0.111602
LCN1	0.111583
DNAH5	0.111575
BEND4	0.111551
CAMKV	0.11152
HMGCLL1	0.111502
VIL1	0.111454
PAX7	0.111381
CPLX3	0.11137
SLC35F3	0.11135
EFCAB1	0.111146
SLC3A1	0.11109
SLITRK6	0.11109
TEKT5	0.111077
PCDHB1	0.111063
TGM4	0.110994
LOC645752	0.110983
TDRD12	0.11095
PTPRH	0.110935
LY6G6E	0.110935
DBC1	0.110911
CACNA1G	0.110908
RELN	0.110903
SLC28A1	0.110856
PADI1	0.110841
CLPS	0.110812
STXBP5L	0.110804
SV2C	0.110796
TMEM132B	0.110796
ADRB3	0.110738
OR52H1	0.110673
TMEM132C	0.110656
CACNA1I	0.110639
MTUS2	0.11063
C2orf62	0.110614
CLDN19	0.110602
KIAA1199	0.110549
SLC4A9	0.110544
VHLL	0.110531
CDKL4	0.110436
TBX10	0.110429
DYNC2H1	0.110401
HOXD11	0.110347
ATRNL1	0.110329
CDH19	0.110315
AHSP	0.110283
TNNT1	0.110263
OPN4	0.110256
GUCA2B	0.110231
DNER	0.110185
CYP2B6	0.11017
KLHL10	0.110127
ACMSD	0.110027
LCN6	0.109996
SDK1	0.109973
SLC44A5	0.10996
CTTNBP2	0.109957
MYL2	0.109954
C6orf10	0.10995
UGT1A9	0.109943
LASS3	0.109847
NPY	0.109803
C1orf177	0.109801
ASCL1	0.109784
HIST1H4A	0.109744
CPN1	0.10972
ATP6V0A4	0.109714
CRB1	0.109685
SLC35D3	0.109622
BTBD11	0.109526
SPAG16	0.109523
GLIPR1L1	0.109493
LHFPL3	0.109475
DNAH12	0.109467
MRGPRE	0.109461
NANOS2	0.109453
NPAS4	0.109444
TEKT2	0.109375
ADAM28	0.109371
CDH4	0.109367
BLID	0.109334
UGT2A1	0.109296
LRIT2	0.109273
THBS4	0.109269
KRT40	0.109242
TMEM190	0.109222
GPHA2	0.109214
HBE1	0.109103
TRPC2	0.109088
SPAG6	0.109077
GPR161	0.108995
CCDC79	0.108984
YSK4	0.108951
CPLX4	0.108924
KRTAP5-3	0.10889
LRRC16B	0.108856
ZNF98	0.108839
HERC2P4	0.108828
BCHE	0.108823
GPR111	0.108794
GABRB3	0.108786
ONECUT1	0.108781
PCDP1	0.108759
UMOD	0.10875
RNASE7	0.108749
STL	0.108739
TMEM72	0.108724
DLG2	0.108692
BHMT	0.10865
SPRR1B	0.108648
NOL4	0.108631
TRHR	0.108614
UGT2B7	0.1086
WBSCR17	0.108582
UGT2B4	0.108491
CACNA1D	0.108441
IHH	0.108435
UGT3A2	0.108375
AHSG	0.108352
ASB18	0.108333
CA7	0.108248
LRRTM4	0.10812
TUBA4B	0.108098
C20orf85	0.108082
ST6GAL2	0.108082
GSDMC	0.108062
CDK15	0.108043
GPR158	0.108
CRYBA4	0.107982
XKR4	0.107979
PENK	0.107968
DLL3	0.107965
HILS1	0.107942
NKX2-1	0.107895
SBK2	0.107878
PRL	0.107831
MAEL	0.10777
PYDC1	0.107755
P2RX3	0.107738
CDH8	0.107714
FGF8	0.107687
ELAVL3	0.107677
ATP1A3	0.107616
ANK2	0.107602
ITGA8	0.107544
LPPR1	0.107535
HEPACAM2	0.107508
FBP2	0.107494
RIMS4	0.107485
SLC22A16	0.107469
MMP8	0.107431
HMGCS2	0.107428
TCF23	0.107417
NFASC	0.107376
NEK10	0.107349
GRK7	0.107324
C9orf106	0.10727
ANKRD2	0.107264
PPP1R9A	0.107264
ELAVL2	0.10726
SLC45A2	0.107256
LPPR5	0.107194
LOR	0.107172
FAM183A	0.107142
NKAIN3	0.107135
MCHR2	0.1071
DNAJB13	0.107094
FRG2B	0.107078
PCDHB12	0.107077
DPCR1	0.107068
SPATA21	0.107067
ATP1A2	0.107065
BLK	0.107054
KLHDC7A	0.106959
OLFM4	0.106907
TXNDC3	0.106885
KRT9	0.106877
NLRP9	0.106848
FGF10	0.106846
UGT1A4	0.106839
KCNJ9	0.106802
FGF4	0.106737
JAKMIP1	0.10672
ARMC4	0.10671
SPATA4	0.106648
TLR10	0.106622
KRT73	0.106607
TAAR1	0.106545
C3	0.10649
GABRA4	0.10649
FAM81B	0.10642
DCLK1	0.106373
PRB3	0.106365
C12orf71	0.106358
TAS2R46	0.106356
TPSD1	0.106349
KNDC1	0.106334
NCAN	0.106327
C10orf62	0.10629
LRP1B	0.106287
FAM58B	0.106284
WDR65	0.106264
TDRD1	0.106163
KCNJ12	0.10615
HECW1	0.106138
TRPC7	0.106131
SPTA1	0.106129
COL9A1	0.106103
CCL1	0.1061
DMRT2	0.106078
NTRK3	0.106063
BEST2	0.106059
CYP24A1	0.105969
GPR26	0.105914
LRRC31	0.105912
TAT	0.105889
RAX	0.105881
ITGB1BP3	0.105772
SYNPR	0.105718
SNTN	0.105714
CDKN2A	0.105707
ART1	0.105705
ACHE	0.105694
GPR144	0.10564
NXPH2	0.105637
PRTN3	0.105616
SNORA5C	0.105527
MS4A8B	0.105463
GRM1	0.105453
BARHL1	0.105439
CNDP1	0.10543
CAPN8	0.105361
CARD17	0.10533
TMEM88B	0.105313
VIT	0.105276
INHA	0.105268
FAM194A	0.105243
PDZRN4	0.105219
CYP8B1	0.105217
CYP4F22	0.1052
SFTPA1	0.105162
TDH	0.105156
FAM184B	0.105116
USP50	0.105105
B4GALNT1	0.105087
UNC93A	0.105084
VCAN	0.105067
CHD6	0.105015
TSKS	0.105002
CHRM1	0.104929
NUP210	0.104926
SFTPA2	0.104893
ABCC11	0.10486
CRTAC1	0.104819
LYPD2	0.104814
GALNT9	0.104753
AGXT	0.104743
C8orf86	0.104733
MAP2	0.104722
ZNF560	0.104713
PCDH1	0.104705
HTR3E	0.104674
TSGA10IP	0.104661
CLCA3P	0.104596
PHOX2B	0.104592
ANO3	0.104585
CYP3A7	0.104583
FAM19A4	0.104572
ESRRG	0.10455
KCNQ1DN	0.104524
SLC34A1	0.104501
OMP	0.104498
CELSR1	0.104484
DMP1	0.10447
C2orf53	0.104469
ARMS2	0.104318
BCL11A	0.104318
C1orf92	0.1043
ZBTB16	0.104283
EVX1	0.104264
TUBA3C	0.104221
RGS6	0.104175
ARHGAP28	0.104174
BDNF	0.104146
C6orf146	0.10411
AFF3	0.104043
OR1Q1	0.104005
SOAT2	0.103988
C2orf83	0.103961
OTOF	0.103942
HPR	0.103939
ST8SIA3	0.103929
WFDC10A	0.103927
CGB2	0.103909
GRM4	0.103877
GSTA2	0.103826
LGI3	0.103813
MLXIPL	0.103752
ABCA4	0.103704
UCN3	0.103698
ALB	0.103696
GAS2L2	0.10365
CGB8	0.103647
KERA	0.103603
LOC153328	0.103596
CAMP	0.103513
KIF25	0.10349
CNTN6	0.103489
IL1F8	0.103462
ABCC5	0.103456
SPTBN2	0.103436
UPK3A	0.10342
SLC4A3	0.10342
GPR152	0.103406
C18orf26	0.103396
P2RX2	0.103384
LOC400891	0.10337
KRT74	0.103364
NBEA	0.103356
PRSS45	0.10331
RNF17	0.103281
OR10W1	0.10325
MSH4	0.103205
IAPP	0.103152
SCN11A	0.103106
HRH3	0.103098
ADCY8	0.103088
ERC2	0.103072
FAM170A	0.10306
MYOM1	0.103053
SP7	0.103036
DNAJC5G	0.102979
ENPP7	0.102928
C21orf128	0.102914
SERPINB2	0.102893
TRIM31	0.102879
SLC27A6	0.102858
RIPPLY2	0.102838
POTEH	0.102797
C22orf31	0.10279
SLCO4C1	0.10278
ADD2	0.102775
EMR3	0.102772
ACPT	0.102693
OR2AG2	0.10269
IGFL4	0.102652
HDAC9	0.102642
OR9A4	0.102619
NLRP1	0.102604
AVPR1B	0.1026
KCNA3	0.10259
PLA2G4D	0.102588
LOC400794	0.102579
CA9	0.102494
KIR3DX1	0.102491
GPR148	0.102443
GOLGA6A	0.102422
RTP1	0.102408
C14orf166B	0.102403
GDF5	0.102395
PGLYRP4	0.102388
C1orf49	0.102386
HOXC13	0.102374
ODZ2	0.102323
TAS2R13	0.102242
TEX101	0.102228
SVEP1	0.102227
KLK3	0.102218
SIRPD	0.102214
SLC30A2	0.102202
MMP21	0.102202
OR10A2	0.102191
VAX1	0.102148
SEMG1	0.102134
TCEB3B	0.102114
FAM71F1	0.102101
CPNE4	0.102094
ZNF280A	0.102039
UNC5C	0.102038
GPR52	0.102034
DNAI1	0.102023
MEP1A	0.101946
TAS2R10	0.101945
MYOG	0.101924
SULT1C3	0.101906
FIGN	0.101894
NEUROD2	0.101885
HGD	0.101872
PITX3	0.101848
IMPG2	0.101838
CD300LG	0.101822
LPPR3	0.101819
ZSCAN4	0.101816
C10orf68	0.101815
ZFR2	0.101803
ENAM	0.101766
CHRNA9	0.101759
C10orf129	0.101729
CDH17	0.101712
MLNR	0.101665
C3orf24	0.101651
PHF21B	0.101641
CCKBR	0.101636
CCL16	0.101552
DNAH9	0.101508
TMEM211	0.1015
AKR1C4	0.101467
TNXB	0.101455
UPK1B	0.101389
SCGN	0.101389
CDH22	0.101367
ZNF835	0.101346
OR10A5	0.101324
DNAH17	0.101312
PRPS1L1	0.101309
CIDEA	0.10127
C6orf127	0.10126
ZDBF2	0.101256
ELFN2	0.101254
HES7	0.101225
LHX1	0.101202
SEZ6L	0.101195
PF4V1	0.101109
RXFP1	0.101078
FABP2	0.101032
INSL6	0.101021
LILRB5	0.101
SRCIN1	0.100976
ARID3C	0.10096
LINGO3	0.10096
SLC34A2	0.100945
CDH16	0.100931
ZEB1	0.100894
SPINK4	0.100852
C11orf87	0.100849
SPACA3	0.100841
CHRM3	0.100831
UGT1A5	0.100827
MATN4	0.100792
R3HDML	0.100742
HOXD10	0.100731
DOCK3	0.100719
TAS2R50	0.100674
ABCA8	0.100666
MOGAT1	0.100651
SPDYC	0.100633
PHLDB2	0.100611
OXGR1	0.100579
KRTAP5-7	0.100544
ATP8A2	0.100514
SNORD116-20	0.100475
OLIG1	0.100453
DSC1	0.100446
BTBD17	0.100416
AQP12B	0.100392
KCNB1	0.100334
TTLL7	0.10025
ALS2CR11	0.100243
MYH10	0.100233
FSTL4	0.10018
CALR3	0.100143
MC5R	0.100091
LILRA3	0.100022
CRHR2	0.100007
FMO9P	0.0998888
NRG3	0.0998575
KCNJ16	0.0997545
AQP5	0.0997499
SCRT2	0.0996948
ANO5	0.09967
CBLN2	0.0996457
ANGPTL5	0.0995812
FBN2	0.0995606
COL4A4	0.0995349
TNNI3K	0.0995324
KLHL1	0.099503
VSTM2B	0.099473
PTPRN	0.0994302
C15orf60	0.0993174
BMPR1B	0.0992958
SEMA5A	0.099291
RFX4	0.0992706
MYL4	0.0992278
NTNG1	0.0992271
ANKRD1	0.0992132
TNN	0.0991778
ASTL	0.0991498
G6PC	0.0991494
EPHB6	0.0991319
DAB1	0.0991306
TMC3	0.0991097
STK32A	0.0990564
IL17F	0.0989853
GLYATL1	0.0989691
DNAH3	0.0989413
HPSE2	0.0988995
CRABP1	0.0988705
PLAG1	0.0988484
NHLH2	0.0988385
KCNT2	0.0987883
KCNQ5	0.0987815
EFHB	0.0987786
CHST8	0.0987573
KCNH3	0.0987571
PGLYRP2	0.0987388
MYO16	0.0987371
GUCY2D	0.0987252
SEMA3D	0.0986885
GLYATL2	0.0986853
DAPL1	0.0986263
HYAL4	0.0986124
GPR110	0.0986037
KRT79	0.0985496
VGLL2	0.0985355
RETN	0.0984053
ITIH1	0.098393
ZNF114	0.098386
NKX2-8	0.0983428
GSG1	0.0983311
H1FNT	0.0983138
XKR5	0.0982416
TCP10	0.0982176
PELI2	0.0981995
PLCXD3	0.098195
ACTN3	0.0981925
C16orf73	0.0981653
KCNK10	0.0981105
ITIH2	0.0980637
CCL15	0.0980237
SIGLEC6	0.0980087
SFRP4	0.0980032
CEACAM20	0.0980002
C9orf4	0.0979739
C9orf171	0.0979429
SLC9A3	0.0979009
PDE6C	0.0978738
REXO1L1	0.0978726
HEPHL1	0.0978394
AQP10	0.0977914
COL22A1	0.0976851
C11orf16	0.0976809
PSD2	0.0976755
PIWIL2	0.0976547
GPR151	0.0976169
HIST1H4L	0.0976113
CLEC4F	0.0975963
CRYBA1	0.0975963
AKAP6	0.0975748
GABRR1	0.0974588
GPR61	0.0974449
PRPH	0.0974304
ALK	0.0974149
DKK4	0.0974054
TSPAN8	0.0974034
CLCA2	0.0973789
SLC30A3	0.0973716
INS-IGF2	0.0973565
GBA3	0.0973419
SLC36A3	0.097339
HIST1H2AD	0.0973359
GUCA1A	0.0973276
ISL1	0.0973051
PTPRS	0.0972878
UGT1A8	0.0972299
NRAP	0.0972104
SPEF2	0.0971772
ABCB4	0.0971726
PGA3	0.0971632
C17orf98	0.097157
ODZ3	0.0971299
TAS2R3	0.0971275
RLN1	0.0970152
EYA1	0.0969933
GLRA3	0.0969647
LPHN3	0.0969243
CT62	0.0969204
MMEL1	0.0969194
OR5C1	0.0968618
IRGC	0.09683
ASXL3	0.0967904
CHRNB4	0.0967573
GRIN2A	0.0967424
CHST9	0.096709
MYOM3	0.0966897
EPHA10	0.0966537
DLX3	0.09664
NTM	0.0966199
CCDC129	0.0965957
CSNK1A1L	0.096593
PON1	0.0965839
PYGM	0.096578
TGM1	0.0965665
ABCA17P	0.096538
NOTO	0.0965084
CELA3B	0.0965056
PPP1R12B	0.0964579
TMEM213	0.0964218
FAM153C	0.0963878
ISX	0.0963816
HAPLN2	0.0963649
RPRM	0.096281
PCDHGB1	0.0962454
ROPN1	0.0962447
ITGAL	0.0962162
SCTR	0.0962057
ANKRD31	0.0961978
CDH23	0.0961892
ZNF462	0.0961735
PADI4	0.0961319
SPERT	0.0960965
SPATA8	0.0960786
MC2R	0.0960481
NAT2	0.0959869
GPR45	0.0959788
CMYA5	0.0959766
ENTHD1	0.0959341
RFPL3	0.0958694
TECTA	0.0958083
C11orf88	0.0957701
CDRT15	0.095742
CYP4F3	0.095672
ITIH5	0.0956693
SLC5A4	0.0956433
PTCH2	0.095641
GTF2A1L	0.095598
MAPK4	0.0955266
KCNA5	0.0954762
CASS4	0.0954702
SPINK1	0.0953694
FAM181A	0.0953615
ALOX12P2	0.0953369
C10orf93	0.0953341
MATN1	0.0953125
OR56B4	0.0952969
WSCD2	0.0952882
TMPRSS12	0.0952494
SLC15A1	0.0952414
GREB1L	0.0952142
HTR3A	0.0952112
CYP7A1	0.0952102
C9orf71	0.0951935
BPI	0.0951711
C4orf7	0.0951658
PTCHD2	0.0951319
C17orf64	0.0951097
HIST1H4F	0.0950683
PLA2G3	0.095015
PPP1R1A	0.0950054
SRD5A2	0.0949875
SULF1	0.0949456
SLC10A2	0.0949051
DDC	0.0949006
ZNF556	0.0948929
GTSF1	0.0948743
LOC285696	0.0948035
DRD1	0.0947977
SYCE1	0.0947973
IFI44L	0.0947455
CTCFL	0.0947157
NME5	0.0946878
NCKAP5	0.09467
PCP4	0.0946558
RLTPR	0.0946307
PLXNA4	0.0946126
C3orf72	0.0946055
WEE2	0.0945854
GPR156	0.0945117
TDRD5	0.0945104
GP9	0.0945012
HRH4	0.0944499
PKD1L2	0.0944457
GPR141	0.0944187
CLSTN2	0.0944115
C15orf53	0.0944041
CLEC12B	0.0943914
FBXO15	0.094373
JPH3	0.0943601
ZNF626	0.0943395
CA3	0.0943316
C10orf113	0.0943246
NR1I2	0.0942919
SLC26A5	0.0942405
HIST1H2BI	0.0942195
C16orf90	0.0941677
LYG2	0.0941654
OR1J2	0.0940911
LBP	0.0940824
HKDC1	0.0940793
USH2A	0.0940424
LECT1	0.0940268
SCRG1	0.0939952
FGF20	0.0939732
TTC23L	0.0939333
PLA2G4E	0.0938004
OR1F1	0.0937923
KCNN1	0.0937812
GRIN3B	0.0937604
OR2B6	0.0936704
HOXB1	0.0936575
RASGRF1	0.093655
OLAH	0.0936428
GPR37	0.0936311
C2orf73	0.0936125
GPR15	0.0936
CR1	0.0935718
DMRT3	0.0935135
SPIB	0.0935017
ZFHX4	0.0934676
SLC5A2	0.0934119
MUC13	0.093405
FCRL5	0.0933939
OBSL1	0.0933803
C10orf99	0.093359
ZNF492	0.0933561
ADAMTS16	0.0933559
CALN1	0.0933438
ALOX12	0.0933276
PCDHGA8	0.0933275
GRID1	0.093326
NLRP7	0.0933073
KIAA1244	0.0932887
AICDA	0.0932187
TRERF1	0.0931901
POPDC3	0.0931811
KIT	0.0931367
TNNT2	0.0931197
SMC1B	0.0930852
HPCAL4	0.092998
FABP6	0.0928377
C20orf141	0.0928363
SLC10A1	0.0928253
SLC25A41	0.0927901
RBM11	0.0927875
RGL3	0.0927811
ALX4	0.0927697
GRIK5	0.0926781
EDN3	0.0926714
TRIM61	0.0925464
CILP2	0.0925418
SLC6A4	0.0924739
PKD1L3	0.0924644
MORN3	0.0924478
FABP7	0.0924328
TJP3	0.0923896
CDH20	0.0923661
AMHR2	0.0923637
BSND	0.0922726
C17orf78	0.0922478
LGALS7	0.0922397
THEG	0.0921729
IGSF22	0.092165
ANKS1B	0.0921639
CAPN13	0.0921575
MMP10	0.0921034
HHIP	0.0921025
EPHA4	0.0920903
LINGO4	0.0920755
FLT3	0.0920199
KCNB2	0.0920185
SOX30	0.0919432
ANO1	0.0919321
ALMS1P	0.0919089
DLEC1	0.0918928
SLC39A2	0.09189
LYPD6B	0.0918738
GDPD4	0.0918649
TP53AIP1	0.0918264
C18orf34	0.0918152
FAM92B	0.0918009
GNGT1	0.091768
DSCR6	0.0917563
CLLU1	0.0917453
ADH1C	0.0917152
TAS2R30	0.0917139
RET	0.0916592
AUTS2	0.0916091
VANGL2	0.0915975
PTPN13	0.091573
PROM2	0.091547
KCNH1	0.0915203
SNCB	0.0915084
PRSS37	0.0915028
FILIP1	0.0914903
LPAR3	0.0914853
C5orf47	0.0914737
MYO7A	0.0914716
KCNA7	0.0914373
KAAG1	0.091418
S100Z	0.0913753
SPIC	0.0913623
LAMC3	0.0913552
ITGA2B	0.0913053
GJC3	0.0912788
ACOT6	0.0912782
NPC1L1	0.091272
TAC3	0.0912598
UGT1A1	0.0912342
SRMS	0.0912106
COL4A3	0.0911734
SLC7A4	0.0911057
ADAMTS15	0.0910918
TTC9B	0.0910639
NRG2	0.0910371
ZP1	0.0910208
UTS2R	0.0910198
SCUBE2	0.0909878
CLNK	0.0909658
CTXN3	0.0909482
CAPN9	0.0908839
PAQR9	0.090847
PPL	0.0908253
[truncated: 14,164 more rows]
