# Supplementary material for: New Analysis Framework Incorporating Mixed Mutual Information and Scalable Bayesian Networks for Multimodal High Dimensional Genomic and Epigenomic Cancer Data
Source: Front Genet. 2020 Jun 18;11:648. doi: 10.3389/fgene.2020.00648 (PMC7314938; doi:10.3389/fgene.2020.00648)
Supplement: Supplementary file 6 [file Table_6.XLSX]

## Sheet: STES_Survival_gene_MI_2_12_2019
MUC17	0.483847
MUC5B	0.416002
MUC6	0.405108
MUC16	0.393681
PCLO	0.353196
DMBT1	0.344009
FREM2	0.334605
ABCA13	0.321921
EGF	0.313235
GPR98	0.313
MUC2	0.311243
FBN3	0.309721
FER1L6	0.307817
MUC4	0.306322
PTPRZ1	0.306165
CACNA1B	0.304363
APOB	0.302647
RIMS2	0.296501
COL11A1	0.293369
LPA	0.292927
CTSE	0.292365
CR2	0.291482
SLC9A4	0.284986
SLC9A11	0.284182
ABCA12	0.281477
C20orf114	0.27948
RFX6	0.27831
ADAMTS20	0.277043
FSTL5	0.276797
CNTNAP2	0.275316
SLCO1B3	0.274864
PNLIPRP2	0.274634
CWH43	0.27426
SERPINB4	0.273413
LRRC7	0.272821
FAM83C	0.271034
PGLYRP3	0.270967
MYH4	0.270291
S100A7	0.269478
THBS4	0.269371
SERPINB3	0.269362
PCDH10	0.268958
ZIC4	0.26863
SLC13A2	0.26782
KLK5	0.26761
DSG1	0.266815
PCDHA12	0.266284
TGM5	0.265604
OGDHL	0.264635
PCDHA11	0.26462
MUC15	0.264607
SLC6A19	0.264263
FLG	0.263959
GLRA1	0.263352
CPA2	0.263339
ACTN2	0.263225
CSMD3	0.261567
DCDC1	0.261091
A2ML1	0.260025
IRX6	0.259914
NETO1	0.259876
PCK1	0.259487
KRT13	0.259403
MDGA2	0.259374
DPP6	0.259159
PKHD1L1	0.258796
KRT16	0.258393
KRT6C	0.257783
RP1	0.257576
COL2A1	0.25756
SLC26A3	0.256669
PGC	0.256265
SLITRK1	0.255089
SLCO1B1	0.254944
SERPINB13	0.254822
CNTN1	0.254511
KRT6B	0.254183
KCNA1	0.253734
GPR87	0.253369
AGBL1	0.253162
FRMPD2	0.253129
FOXE1	0.253041
FOXG1	0.252512
KCNJ3	0.251382
DNAH11	0.250983
PAX2	0.249483
SLC18A3	0.249176
PTH2R	0.249006
RAD51AP2	0.248976
RYR1	0.24884
CFTR	0.248554
ZAN	0.248241
CCKAR	0.248032
LAMA1	0.24783
FAT3	0.247388
CCDC108	0.246832
SERPINB11	0.246767
AKNAD1	0.246658
MYO3A	0.246617
LIPF	0.246391
ATP12A	0.246289
SLC28A2	0.246131
CALML5	0.245942
OCA2	0.24538
REG1B	0.245303
MED12L	0.245133
PCDH20	0.2448
SLITRK5	0.244654
NRXN1	0.244521
KCNV1	0.244259
MKRN3	0.244234
DSCAML1	0.243891
MYH6	0.243068
TMEM40	0.242829
SPHKAP	0.242507
ABHD12B	0.242192
TRIM71	0.241875
HTR3E	0.241421
THSD7B	0.241123
GIF	0.240681
TRPM3	0.24045
FMN2	0.239984
AKR1D1	0.239863
CPS1	0.239823
NEUROD1	0.239078
NELL1	0.239069
FRMD1	0.238948
TMEM132D	0.238937
KLRG2	0.238639
EN1	0.238632
SPRR1B	0.238556
REG1A	0.238509
TBX5	0.238291
REG4	0.23828
NPSR1	0.237748
ADAMTS19	0.237527
MYO18B	0.237109
LRRIQ1	0.236913
SCN5A	0.23625
VAX1	0.235603
AKR1B15	0.235329
GC	0.235062
KRT20	0.234995
CYP24A1	0.2349
TCEB3B	0.234771
ZFP42	0.234751
LRTM1	0.234284
CNGB3	0.234282
ADH7	0.234141
CA4	0.233859
PCDHA13	0.23371
ALPP	0.233172
CDH17	0.232834
SPAG17	0.232798
NEB	0.23241
PRLHR	0.232304
OLFM4	0.232259
CDH10	0.232091
ATP6V0A4	0.231595
ZSCAN10	0.23159
DDI1	0.231503
DKK1	0.231018
ODZ2	0.230868
SLC7A14	0.230726
UMODL1	0.230588
SLC1A6	0.230586
NOS1	0.230413
SORCS3	0.230265
CASR	0.230071
C12orf56	0.23003
IL22	0.229847
TBX20	0.229784
LHX8	0.22977
SH3GL3	0.229718
S100A7A	0.229671
RSPH6A	0.229608
CHRM2	0.229132
ACMSD	0.229028
TPTE	0.228994
PKHD1	0.228716
HMX3	0.228519
KRT12	0.228479
ATP4A	0.227962
ASPG	0.227899
PRKCG	0.227817
LRP2	0.227787
DCC	0.227745
ADAM30	0.227553
TFF2	0.227393
IRX1	0.227291
HOXD13	0.226925
RYR2	0.226356
PCDHA2	0.226339
GP2	0.226279
TMPRSS11D	0.226272
ANKRD34B	0.226152
CLCNKB	0.225978
TEX15	0.225505
ZIC1	0.225496
CNTN5	0.225186
SLC6A15	0.224813
GCM2	0.224802
SCAND3	0.224745
F2	0.224733
OTOP3	0.224716
SCN7A	0.224347
ALX1	0.224226
KCNMA1	0.223616
PLCZ1	0.223462
C12orf54	0.223414
POU6F2	0.223377
SLC6A11	0.223307
GABRA2	0.223242
LTF	0.222979
SCEL	0.222841
PIK3C2G	0.222831
C1orf65	0.222818
ODZ3	0.22274
KRT6A	0.222505
PCDHA1	0.222101
CBLN1	0.222073
SYT16	0.222014
PTPRT	0.222012
PLA2G3	0.221949
PCDH15	0.221764
LRFN2	0.221665
OR10A4	0.221494
SVOPL	0.221267
GABRB1	0.221212
COL20A1	0.221156
SPRR2D	0.221114
NLRP4	0.221075
BRDT	0.220984
GRID2	0.220852
ONECUT1	0.220851
KCNQ5	0.220589
SERPINB2	0.220568
SMYD1	0.220328
RASGEF1C	0.220184
KCNA4	0.220089
RELN	0.220081
XIRP2	0.219947
KCNH6	0.219902
ASTN1	0.2197
IHH	0.219602
CACNA1S	0.219221
GRIN2B	0.219159
PCDHA5	0.21911
PKP1	0.219059
SYT10	0.21904
CA10	0.218905
C15orf2	0.218821
CHST9	0.218761
ANO3	0.218741
QRFPR	0.218736
LGR6	0.218447
ABCG8	0.218364
PRDM13	0.21831
TMPRSS12	0.218206
FADS6	0.2178
SCN2A	0.21777
HS3ST6	0.21772
FOXN1	0.217629
KCNJ4	0.217501
HCN1	0.217419
KRT23	0.217095
IRX4	0.21684
WNT7A	0.21665
LMAN1L	0.216404
NPBWR1	0.216308
DNAH9	0.216146
AMTN	0.216075
CPNE6	0.216032
CLEC3A	0.215931
LHCGR	0.215853
RFPL1	0.215708
MYO7B	0.215639
UNC5D	0.215303
KRT77	0.215269
POU3F3	0.21525
GLB1L3	0.21498
SLC6A2	0.214583
HEPHL1	0.214465
CRHR1	0.214255
NKX2-8	0.213993
WDR64	0.213917
DLX3	0.213862
CYP2B6	0.213658
SLC22A9	0.213553
DDX4	0.213541
UGT1A9	0.213382
CTNNA2	0.213306
ERBB4	0.213201
GABRA4	0.213116
TRDN	0.213103
CYP4F2	0.212877
LHX5	0.212844
PIWIL1	0.212839
C10orf82	0.212739
DSCAM	0.212532
RIPPLY2	0.212481
KRT75	0.212463
CHRNA4	0.212444
SCGN	0.212395
CNTNAP5	0.2123
OPRK1	0.21222
FGG	0.211831
OR4C6	0.211815
ORM1	0.211806
ZNF750	0.211744
NRG1	0.211689
GABRG1	0.211495
XKR4	0.211445
SPERT	0.211351
CCDC37	0.211344
SCN1A	0.211222
CLCNKA	0.21107
AHNAK2	0.210718
HORMAD1	0.210711
AMAC1	0.210681
KRTAP5-5	0.210602
SPRR2A	0.210294
C6	0.210101
HBG2	0.209783
DPP10	0.209562
GKN2	0.209533
CDH16	0.209247
PRSS1	0.209212
KRT14	0.209131
CCDC60	0.209088
UPP2	0.209027
APOH	0.208954
POM121L2	0.20886
LOC100190940	0.208699
DNMT3L	0.20835
WDR87	0.208275
NR1H4	0.208198
CAPN9	0.208176
PCDHA8	0.208134
PRUNE2	0.208113
DPYSL5	0.207954
MTTP	0.207911
HOXC12	0.207831
CHGA	0.207438
NLRP10	0.207276
ALLC	0.207226
RBP2	0.207157
CREB3L3	0.207067
SLC30A2	0.207049
RIMS1	0.206996
CTNND2	0.206961
GABRR1	0.206905
KCNA7	0.20681
ATP13A5	0.206741
NR1I2	0.206388
RXFP3	0.206066
NALCN	0.205998
PNLIPRP3	0.205861
HOXD10	0.205821
ATOH1	0.205774
KRT39	0.205592
APOBEC1	0.205576
BLK	0.205562
NRXN3	0.205512
CCNA1	0.205493
NEU2	0.205475
CLCA2	0.20546
FABP1	0.205455
COL22A1	0.20521
NR2E1	0.205207
KRT32	0.205094
GABRB3	0.204974
MMP27	0.204959
GABRA5	0.204833
ANKRD7	0.204775
PTPRQ	0.204726
MCHR2	0.204721
SYT4	0.204715
KRT3	0.204714
CRNN	0.204608
C14orf39	0.204521
ASB5	0.204475
FABP2	0.204395
SORCS1	0.204371
IVL	0.204354
SPOCK3	0.204334
MLNR	0.204036
AADACL2	0.203991
CHRNA2	0.203748
GRIA1	0.203637
PCDH9	0.203608
DNAI2	0.203592
MS4A8B	0.203436
IGFBP1	0.203288
GPR78	0.203283
CADPS	0.203251
KIF1A	0.203245
OLIG2	0.203
SEMG2	0.202976
MAG	0.202915
MYH11	0.202859
SLC5A8	0.202699
RHO	0.20265
NTSR2	0.202508
SALL3	0.202494
UGT3A1	0.202406
CACNA1I	0.202378
TEX101	0.202376
LHX1	0.202342
KRT5	0.202269
ABCB5	0.202209
KRT1	0.202187
GRM3	0.202095
DNAH5	0.201974
2019-09-14	0.201939
ZNF560	0.201873
TRPC7	0.201844
ARMC4	0.201833
C14orf105	0.201654
TDRD5	0.201597
ACSM2A	0.201363
KLK15	0.201279
GJB7	0.200867
PAPPA2	0.200804
HYDIN	0.200796
TMPRSS11A	0.200713
GPRC6A	0.200654
FAM181A	0.200581
PON1	0.200549
KPRP	0.200413
USH1G	0.200374
SLC44A4	0.200248
MRGPRX3	0.200188
NKX2-5	0.200172
KCNQ2	0.200165
NPC1L1	0.200159
WFDC5	0.200135
MYH7	0.200052
NKX2-2	0.199999
ZNF716	0.199997
ZNF648	0.199971
FAM182A	0.19983
XKR7	0.199792
EPHA8	0.199777
SLCO1A2	0.19974
DSG3	0.199574
MGAT4C	0.199526
FGFBP1	0.199498
LGI1	0.199407
NLRP14	0.199241
TP63	0.199229
ISX	0.19915
NBPF4	0.19912
TM4SF20	0.199093
TRPM6	0.199051
DPPA4	0.198941
A2BP1	0.198924
OR10H1	0.198914
TCHHL1	0.198861
ADAMTS16	0.198722
IGF2BP1	0.198642
C2orf71	0.198578
CDH8	0.1985
ADAM22	0.198491
FAM135B	0.19846
NHLH2	0.198443
OPRM1	0.198372
TH	0.198295
C4orf6	0.198188
ZFHX4	0.198142
HMGCS2	0.19813
RPTN	0.19811
KRT34	0.198108
SFRP4	0.198102
CAGE1	0.198095
LGSN	0.198048
VWC2	0.19797
ACTL7B	0.197956
FSTL4	0.197945
BAGE2	0.19789
TRIM72	0.197886
KIAA0408	0.197873
GRM5	0.197819
TRIML1	0.197723
GPR158	0.197572
COL7A1	0.197519
PGLYRP4	0.197378
PRMT8	0.197362
SST	0.197362
LCT	0.197357
TRIML2	0.197326
CRB1	0.197211
SLC39A5	0.197128
NEUROG2	0.197109
PCDHB1	0.197013
DCHS2	0.197009
OR1K1	0.196933
CRABP1	0.196834
RTL1	0.196809
DUOX1	0.19646
FCGBP	0.196416
PRAME	0.196367
GABRG2	0.196289
SSPO	0.196221
PAX4	0.196128
LGALS7	0.195995
KCNC2	0.195958
DNAH8	0.195938
AGXT2L1	0.195884
FAM123A	0.195827
MUC12	0.195765
CTNNA3	0.195446
SLC39A2	0.195429
CSMD1	0.195426
CSTL1	0.19518
GABRA1	0.195133
FUT9	0.195033
BAI3	0.194999
P2RX3	0.194999
RNF17	0.194869
PCDH8	0.194691
CCKBR	0.194684
TNR	0.194614
RBPJL	0.19461
LRRC31	0.19458
SPEG	0.194514
LCN8	0.194507
TMPRSS11F	0.194502
BMP3	0.194473
ABCA9	0.19447
DRGX	0.194405
PROX1	0.194382
T	0.194365
TINAG	0.194258
LGALS7B	0.194239
KIR3DL1	0.194219
CD5L	0.194187
FAM19A4	0.194164
DDC	0.194107
EPHA5	0.194064
B4GALNT2	0.193922
KLK8	0.193895
C3orf20	0.193862
CCDC129	0.193812
ISM2	0.193702
MIOX	0.193678
INSL4	0.193652
EVX1	0.193608
ARMC3	0.19355
TUBA3C	0.193496
REG3G	0.193399
DENND2C	0.193391
BNC1	0.193375
BPI	0.19337
PLA2G4E	0.193314
LY6D	0.193224
TPO	0.193163
PHOX2B	0.193135
C3P1	0.193098
ANK2	0.193026
LMO1	0.19296
TMC3	0.192799
RLBP1	0.192622
EPHA6	0.19259
SLIT2	0.192527
CHST5	0.192501
RPL10L	0.192442
NRG3	0.192414
OPRD1	0.192405
UGT2B10	0.192131
SLC25A31	0.19213
CCDC155	0.191975
SOHLH2	0.191912
APOA5	0.191884
CCDC83	0.191884
TSKS	0.191879
MOG	0.191843
PCDHA6	0.191838
DLK1	0.191678
SPRR2E	0.191641
NINL	0.191622
TRIM55	0.191617
FRMPD1	0.191587
AQP5	0.191584
SNCB	0.191438
DMRTA2	0.191302
LPHN3	0.191292
CHP2	0.191165
KCNH8	0.191158
SCN11A	0.191135
C3	0.191093
IGSF10	0.191054
EPGN	0.190925
SLC9A3	0.190847
ROS1	0.190793
MBL2	0.190781
KRT72	0.190699
HRASLS	0.190568
NEUROG3	0.190534
FMO9P	0.190489
CPA5	0.19048
CMYA5	0.190425
SOX14	0.190258
SPRR3	0.190132
AMPD1	0.190003
CACNA1E	0.189897
A4GNT	0.189784
ATP1A2	0.189718
SLC6A13	0.189424
OVCH1	0.189294
GRIA2	0.188906
NPFFR2	0.188899
CCDC42	0.188723
CBLN2	0.188681
CLCA4	0.188635
CAPN13	0.188619
UGT1A4	0.188615
NUP210	0.188537
FAT2	0.188525
OR9A4	0.188507
ZNF536	0.188481
FAM55D	0.188476
TRPA1	0.188423
KCNQ1DN	0.188366
CALY	0.188332
GPR26	0.188287
MYOC	0.188282
KRT74	0.188244
FOXN4	0.18811
FGF23	0.188053
RP1L1	0.188049
KIR2DL3	0.187938
ELANE	0.187927
CCDC33	0.187862
PREX2	0.187842
CGB2	0.187824
KLK12	0.187705
C6orf15	0.187686
GALR1	0.18766
PAH	0.187577
KLK4	0.187566
GHRHR	0.18754
MSLN	0.187494
GUCY2D	0.187456
GLP2R	0.187447
GRIN2A	0.187428
SERPINE3	0.187401
POTEH	0.187309
ZBTB16	0.18728
PLD5	0.187272
MMP20	0.187189
SULT4A1	0.187053
IL20	0.186997
ELFN2	0.186987
DNAJB3	0.186977
HSPB3	0.186956
CRX	0.18695
OR2B2	0.186936
PADI3	0.186894
STON1-GTF2A1L	0.186839
NDST4	0.186811
DRD5	0.186772
IL21	0.186692
SERPINI2	0.186682
SLC35F4	0.186626
GPR110	0.186619
FETUB	0.18659
MYO16	0.186415
ALDOB	0.186389
KCNH5	0.186373
MUSK	0.186346
PKLR	0.186292
PKD1L2	0.186243
NLRP5	0.186194
MRGPRX2	0.186193
FAM71C	0.186187
GSTA2	0.186166
LGI3	0.186033
ADIPOQ	0.185965
ANK1	0.185958
TBC1D3P2	0.185839
PRB2	0.18582
TFAP2B	0.18577
PLXNA4	0.185702
ADCYAP1R1	0.185605
SPRR1A	0.185498
LRRTM3	0.185481
NWD1	0.185458
HFM1	0.185421
SLC34A2	0.185342
CECR2	0.185289
WBSCR17	0.185223
FAM123C	0.185163
NEBL	0.185126
KRT84	0.185119
PGM5	0.185089
CACNA1D	0.185062
PNLIPRP1	0.185052
CYP4F8	0.184877
DNAH2	0.184851
POTEG	0.184804
OR2D3	0.184781
KHDRBS2	0.184654
PCDHA7	0.184567
CALCA	0.184509
DCT	0.184494
EFCAB1	0.184463
HOXC13	0.18428
DST	0.184278
NR0B2	0.184197
SGCZ	0.184188
KCTD8	0.184169
PTCHD3	0.184135
REG3A	0.184094
VSTM2A	0.184081
SLC7A9	0.184041
GLRA3	0.183932
FREM1	0.183919
SYCP2L	0.18391
FGF3	0.183886
ALOX12B	0.183868
FAM71F1	0.183782
PAQR9	0.183759
CDKN2A	0.183739
CFHR1	0.183707
SNAP91	0.18369
KNG1	0.183686
FAM169B	0.183674
DUSP13	0.183635
C20orf70	0.183375
TNC	0.183362
NTF4	0.183328
CEACAM18	0.183232
LHX9	0.183137
GLYAT	0.183026
SCN9A	0.183019
ZSCAN1	0.18289
ST8SIA3	0.182837
PAK7	0.182773
TRIM54	0.18277
CHD5	0.182685
TTR	0.182647
CELP	0.182637
HRH3	0.182609
CNGB1	0.182596
FGA	0.182483
SPEF2	0.18244
C6orf142	0.182405
CHGB	0.182362
TNNT1	0.182277
KCNH2	0.182273
C1orf94	0.182265
CLDN8	0.182221
NT5C1A	0.182193
PCDP1	0.182114
KCNA10	0.182105
TBR1	0.182077
HEPN1	0.182024
ARG1	0.18196
WT1	0.181865
EPO	0.18178
PPP1R9A	0.181744
APOA4	0.181706
CYP17A1	0.181643
RIMBP2	0.18162
CAMKV	0.181615
NEFL	0.181609
UROC1	0.181468
FRAS1	0.18139
SALL1	0.181375
C6orf10	0.181351
C10orf71	0.181307
CAPNS2	0.181288
GRHL3	0.181193
NKX6-2	0.181168
MRGPRE	0.181165
TMC1	0.181148
SYN3	0.181106
DNAH3	0.181006
DAO	0.181002
PHOX2A	0.180982
RGS22	0.180969
CRYAA	0.180959
GALNT8	0.180937
CRISP3	0.180788
FBXO40	0.180735
HTR1E	0.18073
TACR3	0.18073
GKN1	0.180617
CDH18	0.180504
MYL3	0.180403
MYOM1	0.180403
PZP	0.180386
RBM46	0.18037
RHBG	0.180285
KIAA1549	0.180281
CYP26A1	0.180158
EXD1	0.180058
MEP1A	0.180007
WNT3A	0.179958
NLGN1	0.179942
FLG2	0.17991
OR2L13	0.179889
SERPINA6	0.179862
FOXL2	0.179747
SLC22A10	0.17954
CLDN18	0.179497
NPHS2	0.179426
CLEC9A	0.179419
CADM2	0.179412
C8B	0.179392
ZDHHC22	0.179372
TMEFF2	0.179337
BCHE	0.179315
NOL4	0.179252
EPB42	0.179207
SLC12A1	0.1792
NCAN	0.179184
STOML3	0.179104
KRTAP5-7	0.179093
CALML3	0.179091
TRIM29	0.179045
SLC27A6	0.178958
MOGAT1	0.178924
HOXB1	0.178918
SERPINA4	0.178797
PTPRS	0.178795
MYH13	0.178757
PRSS45	0.178745
PRSSL1	0.178715
HOXB13	0.178694
SLC17A4	0.178691
PHF21B	0.178601
DCLK1	0.17857
SPRR2F	0.178555
PRSS21	0.178507
CSMD2	0.1785
CASP5	0.178496
PRDM16	0.178496
IL31	0.178458
CPA1	0.178388
KRT79	0.178366
CDH19	0.178252
APOL5	0.178207
IQCF1	0.178205
CLEC4F	0.178188
CRCT1	0.178113
MEPE	0.178111
FLNC	0.178099
C8orf12	0.178066
NXPH1	0.177935
LASS3	0.17793
TMOD4	0.177896
ZP1	0.177733
CEACAM20	0.177731
CDH23	0.17768
TRPM1	0.177652
AIRE	0.177585
ST6GAL2	0.177581
ARHGDIG	0.17757
TNXB	0.177558
RNASE13	0.17748
TCN1	0.177445
CEL	0.177433
CCDC135	0.177387
GABRG3	0.177329
CNTNAP4	0.177304
NCKAP5	0.177226
AMY2A	0.17719
HSD3B1	0.177176
NXPH2	0.177164
CLDN19	0.177103
AP3B2	0.176949
EN2	0.176917
SBSN	0.176824
CYP2F1	0.176783
CACNA2D3	0.176753
TAS2R60	0.176704
OR11H4	0.176646
SLC5A5	0.176642
FOXP2	0.176627
ZNF462	0.176551
NPR3	0.17653
CLPS	0.176436
HEPACAM	0.176387
HIST1H2BB	0.176344
KRT24	0.176329
SLC5A7	0.176316
DBC1	0.176308
FAM5B	0.176271
IGFN1	0.176101
RPE65	0.176091
LMX1A	0.176088
DPCR1	0.176087
BEST2	0.176049
GOLGA6A	0.176044
DYNC2H1	0.176022
PDILT	0.176009
GFI1B	0.175971
TCP11	0.17597
ITIH1	0.175937
SLC22A25	0.175888
DSG4	0.175885
ANKRD33	0.17587
FBP2	0.175753
COL9A1	0.17569
HTR3A	0.175689
TCERG1L	0.175643
GRM7	0.17564
MUC21	0.175587
ABCC8	0.175551
BTBD11	0.175435
C1orf110	0.175392
MYADML	0.17538
VWA5B1	0.175248
NRSN1	0.17524
OR1F1	0.175236
SLC17A8	0.175226
GRM4	0.17521
PAX1	0.175151
FGF22	0.175149
LRRC3B	0.175141
MS4A15	0.175086
KCNB1	0.174952
OR2W3	0.174923
C9	0.174744
ITLN1	0.174725
PNLDC1	0.174711
ITGAD	0.174597
OR10W1	0.174451
PSD	0.174405
GPR12	0.17429
SERPINA10	0.174286
DUOX2	0.174221
KRT4	0.174199
OR9Q1	0.174186
GPR128	0.17418
TTLL7	0.17416
GPR52	0.174069
PTPN13	0.174043
PDZRN4	0.174038
C10orf99	0.174005
HOXD11	0.173984
SDK1	0.173959
FBN2	0.173945
SLITRK3	0.173902
SPINLW1	0.173888
WSCD2	0.173755
NKAIN2	0.173744
LIPN	0.173725
C20orf186	0.173614
FAM19A3	0.1736
PAX3	0.173562
NBEA	0.17351
FMO6P	0.173446
ADAD2	0.173443
MS4A10	0.17338
SLC36A2	0.173318
FAM5C	0.173238
OR10A5	0.173192
TRH	0.17319
CACNA1G	0.173169
OTOP2	0.173107
IL1F8	0.173102
OR1J4	0.173018
AQP12B	0.172924
NMBR	0.172806
SLC30A8	0.172805
PLA2G1B	0.172741
TGM3	0.172668
TRIM50	0.172667
HS3ST5	0.172629
CACNG6	0.172622
WDR49	0.172609
ARGFX	0.1726
C5orf60	0.172428
GPR123	0.172366
SLC3A1	0.172309
SPDYC	0.172294
DPYSL4	0.172258
TRHDE	0.172256
DAPL1	0.172254
HKDC1	0.172248
C1orf177	0.172209
TECTA	0.172082
KRT78	0.172014
CR1L	0.171948
TM4SF4	0.171897
MYBPC1	0.171857
CACNG7	0.171836
DNAI1	0.171814
CILP2	0.171799
FBXO47	0.171778
ADAM29	0.171768
LOC642587	0.171753
MOGAT3	0.171709
EPYC	0.17169
SLC45A2	0.171547
UNC5A	0.171494
PLA2G12B	0.171486
TBX4	0.171429
CYMP	0.171425
SLC5A2	0.171423
TRPV6	0.171422
CYP1A2	0.171339
H1FNT	0.171315
ANKRD30B	0.171263
SELV	0.171216
TXNDC3	0.171201
FOXI1	0.171196
CRP	0.171189
SCN4A	0.171188
GRAMD1B	0.171172
SEMA6A	0.171032
PTPRD	0.171025
ATP6V1B1	0.170971
PON3	0.170969
FAM183A	0.170967
ATP10B	0.170958
C12orf63	0.170954
SPATA4	0.170951
NGB	0.170916
C3orf30	0.170822
ABCC11	0.170738
GPR31	0.170729
SLC30A3	0.170651
TCHH	0.170557
ZNF280A	0.170521
C1orf173	0.170368
C6orf118	0.170334
NKX2-1	0.170319
KNDC1	0.170303
B4GALNT4	0.170284
TEPP	0.170267
EPS8L3	0.170264
SPOCD1	0.170181
ADAMTS12	0.170162
FGF19	0.170159
PTHLH	0.170145
HFE2	0.170076
SLC7A10	0.170061
LIN28B	0.170052
BTNL8	0.170045
C7	0.170042
PRL	0.170035
CALN1	0.170032
SCNN1G	0.169946
MYT1L	0.169893
SSTR3	0.169886
FGL1	0.169872
PCDHB6	0.169749
CYP4A11	0.169702
CILP	0.169661
AZU1	0.169609
GBP7	0.169524
SPINK4	0.169502
FAM92B	0.169479
MRGPRD	0.169307
GRID1	0.169224
PITX2	0.169158
SDK2	0.169154
DAB1	0.16912
ATP1A4	0.169106
SLC2A2	0.168887
FLRT2	0.168786
PEG3	0.168772
NRXN2	0.168723
ADH1C	0.168656
SPDEF	0.16865
WFIKKN2	0.168631
CARD18	0.168604
PCDHA3	0.168579
CYP2A6	0.168499
HEPACAM2	0.168494
SEMG1	0.168462
MAEL	0.168443
ADCY10	0.168331
HRG	0.16823
SCGB1A1	0.168189
ZFP57	0.168184
VSX2	0.168158
TIMD4	0.168134
ECEL1	0.168065
FGF17	0.168013
FAM187B	0.16798
NPY	0.167957
SUSD4	0.167918
NLRP2	0.167865
GLI3	0.16786
KRT27	0.167837
GRP	0.167809
FAM153C	0.167743
2019-03-10	0.167731
PRKACG	0.167722
SPTBN4	0.16772
KLK9	0.167608
KCNT1	0.167524
MORN5	0.167462
SEC14L4	0.167434
PENK	0.167426
TLX3	0.1674
SLC30A10	0.167328
LECT1	0.167253
DRD2	0.167251
LCN6	0.167236
DMRT3	0.167206
STK32A	0.167202
FAM184B	0.167177
SALL4	0.167144
FGF20	0.167002
ADRA1A	0.166973
OR5M11	0.166968
GUCA2A	0.166933
LHFPL5	0.166932
MLXIPL	0.166926
CLVS2	0.166827
FTCD	0.166823
GPR15	0.166756
KLHL10	0.166661
C8A	0.166659
UNC93A	0.166655
LPO	0.166635
SLC4A4	0.16659
DMRT2	0.166561
OLFM3	0.16656
CELA3B	0.166554
TF	0.166553
PDE4C	0.166544
BCL11A	0.166467
NOX5	0.166331
LRRTM1	0.16633
C10orf90	0.166323
MYOG	0.166271
WDR17	0.166263
FGFR4	0.166239
MYPN	0.166187
MMP10	0.166179
RBP3	0.166137
OPN4	0.166081
EPHA7	0.166077
RET	0.166027
PAX7	0.166022
NANOS2	0.166016
PRB3	0.165974
NOTO	0.165934
UGT1A5	0.165926
FUT5	0.165902
HSD3B2	0.165861
LRIT2	0.165852
TCP10L2	0.165843
RFPL4B	0.165799
IAPP	0.165776
B3GNT6	0.165771
C1orf61	0.16568
LOC153328	0.165637
CGA	0.165603
YSK4	0.165562
UGT1A7	0.16545
HGFAC	0.165399
LRRC43	0.16539
KCNB2	0.165384
VCAN	0.165375
SULT2A1	0.165362
FNDC1	0.165321
FAM170A	0.1653
VWDE	0.165235
PTCHD2	0.165157
TRPV5	0.165054
NCAM2	0.164965
GPR111	0.164952
RPL3L	0.164946
TMEM211	0.164932
COL11A2	0.164926
CELA3A	0.16474
ZPBP2	0.164736
GRIK4	0.164718
PAX9	0.164708
KIR3DL2	0.164691
C4orf50	0.16468
RETNLB	0.164629
LOC440905	0.164588
EVC2	0.164442
OTOP1	0.164379
SMC1B	0.164198
GRIK3	0.164149
MTUS2	0.164138
MYBPC2	0.164111
SLC6A10P	0.164098
ADH1A	0.16409
PPP2R2C	0.164057
KIR2DL1	0.164044
KCNA5	0.164007
GDF5	0.163998
GBX1	0.163981
INS-IGF2	0.16376
NTRK2	0.163738
LGALS9B	0.163637
ALPI	0.163596
CA1	0.16357
UNC13C	0.163519
DOCK3	0.163413
C5orf38	0.163399
GSTA1	0.163375
C9orf106	0.163307
HLA-DQA2	0.163287
SAMD7	0.163259
C1orf129	0.163242
POU3F2	0.16316
PROKR1	0.163115
FGF8	0.163037
CLDN10	0.163005
FOLH1B	0.162998
LY6G6F	0.162981
OR1Q1	0.162954
AQP8	0.162952
ODZ4	0.162885
GSG1	0.162881
GRIK2	0.162829
TDRD9	0.162815
GDF6	0.162664
SLC6A7	0.16254
VIT	0.162536
OR5K2	0.162463
GAS2L2	0.162446
CR1	0.162438
IL1F5	0.162364
ABCB11	0.162309
NKAIN3	0.162278
KCNK2	0.162271
OBSCN	0.162233
CSPG4	0.162149
MC2R	0.16212
RNF186	0.16211
UGT1A10	0.162093
SPINK1	0.16208
CPO	0.162076
IL21R	0.162054
TKTL2	0.162011
IL5RA	0.161809
PITX3	0.161779
C2orf40	0.161752
AKR1B10	0.161732
GJB6	0.161731
OXGR1	0.161703
FAM184A	0.161702
GREB1	0.161667
C6orf146	0.161619
TDH	0.161579
DLX6	0.161566
RALYL	0.161558
OPTC	0.161503
CAMP	0.161486
SCARA5	0.161461
KCNQ3	0.161433
GBA3	0.161413
DNAJC5G	0.161347
C2orf78	0.161346
RTP2	0.161291
C9orf11	0.161271
PPEF2	0.161233
DNAH12	0.161204
TSPAN16	0.161147
SP8	0.161131
HAVCR1	0.161115
PMP2	0.161088
HOXA11	0.161068
OR2B6	0.161029
TMEM132C	0.160972
PGA3	0.160945
PDE11A	0.160939
ZDHHC19	0.160855
FOLR3	0.160836
SLC19A3	0.160779
LRRN1	0.16072
NMUR2	0.160701
OR13J1	0.160687
MYO1A	0.160669
KIRREL2	0.160628
DCDC2	0.160474
SLC22A7	0.160425
IMPG2	0.160391
TCP10	0.160375
LRP1B	0.160372
FAM129C	0.160343
SLC8A2	0.160286
WISP3	0.160251
HHIP	0.160241
SPAM1	0.16019
PTPRN2	0.160131
PXDN	0.160068
ASXL3	0.16
IL1F7	0.159986
KIF21B	0.159985
GALNT14	0.159975
CPA4	0.159961
COL17A1	0.159898
TNS4	0.159869
MYL2	0.159801
DMP1	0.159724
SYT14	0.1597
TSGA10IP	0.159684
CARD11	0.159667
SLC14A2	0.159598
EPHA10	0.159569
THEG	0.159508
NPY6R	0.159478
MSLNL	0.159477
C1orf49	0.159467
WNK4	0.159407
PLA2G2A	0.159363
KIAA0802	0.159336
CYP1A1	0.15933
C1orf168	0.159316
ALK	0.159256
COL21A1	0.159243
FXYD4	0.15918
VWA2	0.159124
ANGPTL5	0.159111
PPP4R4	0.159103
RTP1	0.159021
TMEM196	0.15902
SCRT1	0.158923
IL31RA	0.158912
CELSR3	0.158882
DPEP1	0.158863
ACTL7A	0.158806
SLC6A4	0.158784
PAPL	0.158711
PCDHAC2	0.158689
ANKRD31	0.158654
TGM4	0.158616
C10orf62	0.158607
GPR144	0.158564
SLC44A5	0.158556
UGT3A2	0.158515
GRK7	0.158467
ITGA2B	0.158434
HRNR	0.158425
BAI1	0.158419
LCE1E	0.158406
ESPNP	0.158374
HERC2P4	0.158255
UGT2B15	0.158143
TG	0.158121
ABCC12	0.158099
ERC2	0.158097
C6orf58	0.158076
PLEKHG4B	0.158047
IRX2	0.158045
WIF1	0.158039
GRM1	0.158035
MIA2	0.158011
ZNF347	0.158
STXBP5L	0.157974
ELAVL2	0.157918
CHST8	0.15789
C10orf129	0.157888
HYAL4	0.157864
BLID	0.157854
CYFIP2	0.157831
LRRC14B	0.157795
SLC13A5	0.157791
GFRA1	0.157741
DPEP3	0.157736
HIST1H1A	0.157713
CNPY1	0.15771
IGSF11	0.157669
ADCY5	0.157627
IYD	0.157598
NTNG1	0.157595
CMTM5	0.157572
UNC80	0.157421
CPN1	0.157379
SPAG6	0.157311
CNTN3	0.157292
ISL1	0.157266
F11	0.157263
GPR156	0.157254
SV2C	0.157245
THBS2	0.157231
SBK2	0.157222
SLITRK6	0.15721
LYPD2	0.157171
ANKFN1	0.157127
TMC2	0.157125
SNX31	0.157105
ASB4	0.157104
COX8C	0.157103
NLRP11	0.157084
ACTN3	0.157056
HAND1	0.157037
ITIH2	0.157008
TMPRSS11B	0.156988
IFITM5	0.15698
GSG1L	0.156965
SEMA3E	0.156961
UPK1A	0.156934
CYP4B1	0.156913
TRPS1	0.156906
ASCL4	0.156847
TMEM88B	0.156845
CDH20	0.156844
ZNF556	0.156557
SDR9C7	0.156541
AKAP6	0.156505
HMCN1	0.156494
PNMT	0.15649
ORM2	0.156426
TPTE2	0.15639
KCNJ6	0.156366
NELL2	0.156364
FAM3D	0.156354
COL19A1	0.156354
COL6A6	0.156269
DLX2	0.156268
HBE1	0.156201
SYT9	0.15618
ABI3BP	0.156134
PCDHGC5	0.156119
CLEC4M	0.15611
CGB8	0.15609
JAKMIP2	0.156083
IFI44L	0.15591
RCVRN	0.155881
GUCY2C	0.155879
BFSP2	0.155772
CACNG1	0.15576
TCL6	0.155713
ALOX15	0.155656
KIR3DX1	0.155655
EPHA3	0.155604
SPTBN5	0.155559
NFASC	0.155557
PPL	0.155551
TRPM8	0.155545
CIDEA	0.155509
PGR	0.155494
LCN1	0.155378
MMP8	0.155273
KIAA1324L	0.155236
RGS7	0.155151
BEST3	0.155094
C10orf93	0.155035
NPAS4	0.154999
LMOD2	0.154973
GALNT13	0.154967
TNNT3	0.154958
MATN1	0.154957
ADCY2	0.154927
ENPP7	0.154861
APOA1	0.154859
C4BPB	0.154808
SULT1B1	0.154794
LDHC	0.154769
PTPRJ	0.154669
SYT13	0.154571
CLEC4C	0.154552
OR7A5	0.154516
MYT1	0.154455
CCDC27	0.154429
RGS6	0.154391
DCST1	0.154364
CARTPT	0.154326
P2RX2	0.154309
PDZD3	0.15421
BTNL3	0.15421
SEMA3D	0.154209
MYH3	0.154144
SCTR	0.154081
TTLL2	0.154079
POPDC3	0.154061
CLCA3P	0.154033
CEACAM5	0.153954
EMR1	0.15391
DHRS4L1	0.153907
LGR5	0.153806
SLC22A16	0.153799
TNN	0.153771
ALDH1L1	0.153724
PDIA2	0.153715
SSTR1	0.153623
CYP3A43	0.153543
C6orf222	0.153433
THSD7A	0.153414
GYS2	0.153401
CCDC144NL	0.153382
PDE6C	0.153307
C7orf65	0.153289
ROR2	0.153159
LCE3D	0.153134
VSX1	0.153116
AFF3	0.153076
C7orf34	0.153066
COL12A1	0.153052
EEF1A2	0.152996
ASB15	0.152967
LCE1C	0.152946
ZIM2	0.152889
LDLRAD1	0.152882
BSND	0.152874
DSC3	0.152835
PAPOLB	0.152812
SMPD3	0.152807
C1orf194	0.152796
LINGO2	0.152759
SLC26A5	0.152745
MC4R	0.152739
FAM81B	0.152729
C9orf4	0.152654
SAMD3	0.15265
ADARB2	0.15265
C6orf97	0.152546
CES7	0.15239
ZAP70	0.152389
HTR4	0.152262
C1QL2	0.152251
MMP3	0.152239
RHAG	0.152232
SCN8A	0.15221
2019-09-12	0.152192
WFDC10A	0.152173
KLK3	0.152145
LPPR3	0.152132
C2orf53	0.152084
GLIPR1L1	0.152045
C16orf11	0.152003
SLC39A12	0.151935
FNDC7	0.151847
SIX2	0.15176
TTLL6	0.15174
KCNA2	0.151728
SPATS1	0.151722
ADH6	0.151671
DSPP	0.15166
RNASE7	0.151593
ANO5	0.15158
C11orf88	0.151574
BOC	0.151477
OTP	0.151449
TUBBP5	0.151425
MEGF10	0.151399
HCRTR2	0.151333
C5orf42	0.151279
ADAMTS18	0.151175
ALB	0.151174
ITIH3	0.151124
TMPRSS13	0.151108
KCNK9	0.151073
OBSL1	0.151053
GAST	0.151034
RANBP17	0.151021
BPIL1	0.15097
JAKMIP1	0.150935
KCNJ16	0.150894
PPP1R1B	0.150885
WDR72	0.150844
C4orf37	0.150793
ATP1A3	0.150782
LAMB4	0.150722
CALCB	0.150717
NPY5R	0.150708
COL6A3	0.150689
PRSS37	0.150544
CLRN3	0.150535
BMP7	0.150471
UNC13A	0.150413
GALNTL6	0.150407
NBPF7	0.150401
TAGLN3	0.150327
SLC4A3	0.150299
CYP27C1	0.150297
OR7C1	0.150275
TLX1NB	0.15022
PRB4	0.150145
EYA1	0.150106
HPSE2	0.150074
CES1	0.150072
FZD10	0.150049
C17orf66	0.150026
NAT2	0.150024
DYNLRB2	0.150023
SSTR5	0.14999
PPP3R2	0.149986
C7orf16	0.149968
MCC	0.149876
TBX18	0.14987
CLCA1	0.149861
TUBB4Q	0.149858
LCE3E	0.149857
SYT3	0.149792
HMX2	0.149788
PCDHB8	0.149765
ZNF534	0.149735
UPK3A	0.149725
SETBP1	0.149715
EPHB1	0.149713
ABCA4	0.1497
UCN3	0.149638
CGB7	0.149638
OR13A1	0.14962
TBC1D29	0.149479
BCAS1	0.149469
PPP1R1A	0.149467
MOGAT2	0.149398
ADAM21	0.149382
ZIC5	0.149335
A1CF	0.14927
IZUMO1	0.149248
RHCG	0.149236
KRT36	0.149235
HMGCLL1	0.149211
CNTN6	0.149151
WNT7B	0.149148
UGT1A3	0.149076
F7	0.149056
SVEP1	0.14904
C4orf7	0.148905
SEMA6D	0.14888
NTRK3	0.148828
DNAH17	0.148779
MYO15A	0.148771
LHX2	0.148738
KIF26A	0.148711
SULT1C2	0.148662
MAPK4	0.148657
C13orf16	0.148648
KRT9	0.14848
CD1C	0.148434
TCF23	0.148363
CACNG3	0.1483
SYT14L	0.148246
PCDHB12	0.14824
LHFPL3	0.148207
FAM55A	0.148202
OR52B6	0.148165
SFTPA1	0.148164
CDX2	0.148151
PRSS50	0.14815
PBOV1	0.148144
WDR66	0.148142
DLGAP1	0.148135
SNAI2	0.14812
CPA6	0.148108
CLIC5	0.148099
ADAMTS8	0.148098
NDST3	0.148034
C6orf25	0.148032
PRTN3	0.148029
REN	0.147949
DLEC1	0.147907
TAC1	0.147864
LRP12	0.147842
FGF4	0.14784
RSPO2	0.147823
AHSG	0.147775
C20orf26	0.14777
GPR161	0.147769
KIF26B	0.14768
SLC4A10	0.147659
CATSPERG	0.147613
CDH12	0.147601
C5orf49	0.147568
DSC1	0.147556
CCDC67	0.1475
CHST4	0.147455
CDH11	0.147451
PHGR1	0.147412
PRODH2	0.147345
OOEP	0.147294
SLC15A1	0.147215
MGAM	0.147165
GCG	0.147158
OR7D2	0.147139
RPRM	0.147125
ATRNL1	0.147119
RBMXL2	0.147046
HPR	0.146988
C14orf180	0.146942
ADAM23	0.14694
BBOX1	0.146927
BARHL1	0.146905
SLC6A20	0.146884
CCL25	0.146815
KIAA1199	0.146791
TAS2R30	0.146791
STL	0.14678
AHSP	0.146721
CASS4	0.146717
ZNF208	0.146634
KRTDAP	0.146625
GATA5	0.146557
TRPM5	0.146469
LBP	0.146413
RYR3	0.146334
IL1F9	0.146332
NCR2	0.146246
TBC1D26	0.146161
DEFA5	0.146142
NAT8	0.146135
TNNI3K	0.146132
PRPS1L1	0.146114
SLC4A1	0.146094
AQP12A	0.146093
KIAA1486	0.146085
RBM11	0.145983
EFHB	0.145935
PLIN4	0.14592
C7orf45	0.14585
PRKAA2	0.145804
MYOZ2	0.145793
CTXN3	0.145742
DYDC2	0.145694
NCAM1	0.145647
FGB	0.145615
C20orf106	0.14561
GRIK5	0.145602
THRB	0.145592
KLK13	0.145574
BMPR1B	0.145525
C9orf79	0.145512
OR52B2	0.145465
XIRP1	0.145437
NLRP9	0.145405
CLEC12B	0.145358
UGT2A1	0.145355
PTCH2	0.14531
GRIP1	0.145173
BTBD17	0.145123
ODAM	0.145108
GBP6	0.14506
LRRC66	0.145047
FBXO15	0.145036
ARID3C	0.144927
DHRS9	0.144842
PKDREJ	0.144793
HS3ST4	0.144792
FCRL3	0.144784
ERBB3	0.144694
CRYGN	0.144692
TET1	0.144686
MMEL1	0.144645
UGT1A1	0.144643
LCNL1	0.144642
VANGL2	0.144642
SLC35F3	0.144634
DKK4	0.144623
DUSP27	0.144446
UMOD	0.144439
FRG2B	0.144437
TULP2	0.144423
C1orf87	0.144403
ALOX12P2	0.144395
MAB21L1	0.144387
EVC	0.144385
LRRC4B	0.14419
DGKB	0.144106
GPA33	0.144069
SLC34A1	0.144027
GDF10	0.144006
OR3A2	0.14399
SLC10A2	0.143984
EPHB6	0.143976
SGK2	0.143966
C15orf53	0.143939
PTPRN	0.143921
CPB2	0.143826
AGXT2	0.143786
HNF1B	0.143776
KLK6	0.14374
ZNF705A	0.143735
PARD3B	0.143678
PLEKHH2	0.143632
HIST1H4F	0.143591
ITGB1BP3	0.14356
LOC645752	0.143455
SERPINA11	0.143373
PLA2G4D	0.143349
ANKRD2	0.143331
TRIM10	0.143224
TIAM1	0.143203
HAO2	0.143174
FHOD3	0.143168
CYP4F11	0.143158
FAM157B	0.143143
PCDH1	0.143125
SH3TC2	0.143115
GNGT1	0.14304
ZNF831	0.143022
SPG20	0.143004
ZEB1	0.142992
DZIP1L	0.142973
NEK10	0.142942
COL4A4	0.142901
CNTNAP3	0.142889
SLC26A9	0.142885
AFP	0.142884
SLC28A1	0.142825
LHX3	0.142819
AKR1C4	0.1427
FSD2	0.142699
GOLGA6L6	0.142695
GDF7	0.142646
PCDHA4	0.14264
TRPC2	0.142619
ABCA2	0.142529
DNASE2B	0.142469
SULF1	0.142465
SYTL2	0.142443
FAM71E2	0.142433
SLC36A3	0.142406
BHMT	0.142381
KRTAP5-8	0.142336
HOXB9	0.142336
TRPV3	0.142308
FIGN	0.142256
ZIC2	0.14222
C2orf83	0.142177
TFF3	0.142169
HOXD12	0.14212
PSCA	0.142094
UOX	0.142046
UTS2	0.142041
C14orf166B	0.142034
MARCO	0.141997
CYP4Z2P	0.141991
SYNPR	0.141944
USP50	0.141919
CRYBA2	0.141909
FBN1	0.141881
LPPR1	0.14186
MAT1A	0.141859
UGT1A8	0.141748
LRRK2	0.141673
CCDC158	0.14167
VIL1	0.14167
PAPPA	0.141622
OCM	0.141597
EPX	0.141565
UNC5C	0.141551
LAMB3	0.141549
GRIA4	0.141545
ALPPL2	0.141533
ANKRD26P1	0.141511
DLG2	0.141496
ZMAT4	0.14147
C17orf98	0.14146
FEZF1	0.141451
ARHGEF4	0.141427
ANKRD34C	0.141387
PSMA8	0.141386
TAS2R38	0.14138
CDH4	0.141331
EBF2	0.141321
SNORA25	0.141316
ATP2B2	0.141272
CYP3A7	0.14122
MYLK	0.141206
SLC4A9	0.141198
C18orf26	0.141147
NUP210L	0.141135
TEKT5	0.141035
CLDN6	0.141005
OR2AG2	0.140995
INHBC	0.140961
FAM154A	0.140949
SOX2	0.14091
RD3	0.140867
ZNF98	0.140828
CELSR1	0.140821
COMP	0.140815
PLCE1	0.140803
WDR63	0.140752
OR10AD1	0.14072
PDZD2	0.140719
VSTM2B	0.140715
SEBOX	0.140697
C6orf81	0.140696
F5	0.140688
PCP4	0.14066
SRRM4	0.140639
VIP	0.140626
OSBPL6	0.140615
CHRNB4	0.140607
HABP2	0.140485
HIST1H2AB	0.140474
KLHL14	0.140457
KLHL1	0.14043
KRT2	0.140418
CCDC80	0.140398
CST5	0.140308
PDE3B	0.140305
C2orf39	0.140296
AHNAK	0.140278
PCDHGB4	0.140267
CXADRP3	0.140262
ITLN2	0.140184
PROP1	0.140162
UNC45B	0.140135
ZNF568	0.140086
MMP9	0.140047
FGF10	0.140045
CALR3	0.14001
OR1J1	0.140003
COLEC12	0.139966
C1orf105	0.139911
LOC400891	0.139885
LMX1B	0.139877
PCDHA9	0.139708
PCDHGB3	0.139681
C5orf47	0.139604
IL19	0.139585
KRTAP5-10	0.139563
ZNF423	0.139512
ADAMTSL3	0.139491
CEACAM8	0.139444
SOSTDC1	0.139428
CALB1	0.139423
GJD2	0.13942
TMEM229A	0.139406
COL24A1	0.13938
MAGI2	0.139311
MAP2	0.139307
PLEKHA6	0.139259
GSDMC	0.139237
GNAT1	0.139213
TEKT2	0.13921
NAV3	0.139196
LEPREL1	0.139193
ACSL5	0.139128
CYP2W1	0.139111
ZSCAN18	0.139104
SLC38A4	0.1391
GAL3ST3	0.139033
JSRP1	0.138989
PCDHB5	0.138927
ATP13A4	0.138862
BMP5	0.138855
RANBP3L	0.138796
SCRT2	0.138629
LGALS2	0.138611
DOCK2	0.13861
G6PC	0.138606
TLN2	0.138583
CLEC4D	0.138583
LRRC16B	0.13857
OR10Q1	0.138557
HTR7	0.138451
HIST3H3	0.138446
TAS2R50	0.138315
PRAP1	0.138219
SLC22A2	0.138173
C5orf46	0.138117
GPC5	0.138107
ADCY8	0.138034
CMA1	0.138008
EPB41L3	0.137966
TMC5	0.13791
MYB	0.137833
CCDC110	0.137812
SOAT2	0.137809
ADRB3	0.1378
DPYD	0.137779
KLK7	0.137775
METTL11B	0.137765
WFDC2	0.137759
ADD2	0.137716
EPHA4	0.13771
DLGAP3	0.137685
TMEM195	0.137665
SIX3	0.137635
C12orf77	0.137628
ZAR1L	0.137625
WDR65	0.137504
C17orf64	0.137494
ACTL8	0.137483
C3orf43	0.137466
NOTCH3	0.137464
KRT31	0.137451
RDH8	0.137407
MME	0.137371
CES3	0.137323
SCUBE2	0.13726
SLC24A2	0.137235
C17orf77	0.137214
AQP10	0.137195
LRRTM4	0.137174
SIDT1	0.137165
ZNF804A	0.137153
COL25A1	0.137081
MATK	0.137068
VEPH1	0.137046
CDH22	0.137003
GPHA2	0.136998
RGS20	0.136994
UGT2B7	0.136992
CT62	0.136982
PROM2	0.136968
ZZEF1	0.136948
FAM71A	0.136941
PF4	0.136901
[truncated: 14,164 more rows]
